# Supplementary material for: Establishment of a cardiac telehealth program to support cardiovascular diagnosis and care in a remote, resource-poor setting in Uganda
Source: PLoS One. 2021 Aug 6;16(8):e0255918. doi: 10.1371/journal.pone.0255918 (PMC8345851; doi:10.1371/journal.pone.0255918)
Supplement: S1 Dataset — (XLSX) [file pone.0255918.s004.xlsx]

## Sheet: Sheet 1 - GuluTelemedicine-Prel
Record ID	Type of Visit:	Village:	Parish:	Age:	Age Group	Sex:	Distance Traveled from home to clinic (patient reports)	Salary (monthly household income)	Days of school/work missed:	Date (to Clinic)	Date Echo Read:	Rhythm:	Other Findings:	Summary:	Echo summary:	Diagnoses	Medications, Broad Categories	Medications, Detailed Categories	Medications (from database)	Other recommendations:	Follow up
GULTEL000005	New	Labworoyeng	Gem	59	Over 50	Male	98			2018-02-05	2018-02-12				Patient was seen in person by Dr. Aliku. Normal heart anatomy and function.	Normal	None	None			None
GULTEL000006	New	Kal	Kal	44	Over 21	Male	15		7years	2018-02-05	2018-02-12	Atrial fibrillation/ flutter waves in V1	ST wave depression/ T wave inversion lead V4- V6(lateral leads)		RHD, severe mitral stenosis, mild MR, severe TR, mild PHT. Patient was seen in person by Dr. Aliku.	Valvular/Rheumatic Heart Disease	Heart Failure meds	BB	BP- 113/83 Add Beta blocken Bisoprolol 2.5mg od	Admit	Admission GRRH
GULTEL000007	New	Kabuki	Kiguma	52	Over 50	Female	180		None	2018-02-05		Sinus rhythm		Normal ECG	Normal heart anatomy and function	Normal	None	None	None		None
GULTEL000008	New	Kamdini	Pukica	4	0-5	Female	56			2018-02-06					Dilated cardiomyopathy,severe LV systolic dysfunction , severe MR and mild PHT	DCMP/Ischemia	Heart Failure meds	Diuretic, Antiarrhythmic	Lasix, Digoxin, spironolactone		Outpatient follow up (Twalib clinic visit)
GULTEL000009	New	Pakinyira	Logoanwai	59	Over 50	Male	65		3 weeks	2018-02-06		Sinus rhythm		Normal	Normal Heart Anatomy and function	Normal	None	None	No medicine		None
GULTEL000010	Follow-up	Gwenotwom	Paibwo	17	6 to 21	Male	65		None	2018-02-07	2018-02-09				NORMAL	Normal	None	None	NO MEDECINE		None
GULTEL000011	Follow-up	Pece	Pawel	17	6 to 21	Female	53		None	2018-02-07	2018-02-13				Borderline RHD	Valvular/Rheumatic Heart Disease	None	None		Yearly followup
GULTEL000012	New	Bolipii	Awach	68	Over 50	Female	30		2 years	2018-02-08	2018-02-13	Sinus rhythm		Normal ECG	Normal	Normal	None	None			None
GULTEL000013	New	Kocholuba	Kal	75	Over 50	Male	20		3months	2018-02-09	2018-02-13	Sinus rhythm,frequent Ectopic beats		Frequent vpcs and PACs (Ectopic ventricular and atrial beats)	Normal	Normal	None	None			Outpatient follow up (Twalib clinic visit)
GULTEL000014	New	Layibi	Tergwana	85	Over 50	Female	4		None	2018-02-09	2018-02-26	HR 150Lpm	Sinus tachycadia	Occasional PVCs	Moderate TR, PG Missing	Isolated Right Heart Disease	None	None	Physician to review		Outpatient follow up (Twalib clinic visit)
GULTEL000015	Follow-up	Oyenya	Panyanbono	62	Over 50	Male	30		5days	2018-02-09	2018-02-20	Sinus Rhythm	Normal PR,QRS axis duration	Normal Sinus Rhythm	Essentially Normal echo	Normal	None	None	No Medication at this time	Need to repeat BPS	Outpatient follow up (Twalib clinic visit)
GULTEL000016	New	Kabedopong	Bardege	72	Over 50	Male	3		7 years	2018-02-14	2018-02-20	Sinus Rhythm	Occassional PVC's	Sinus Rhythm with occassional PVC's	Global chamber dilatation, reduced ,LV,RV Systolic function, Severe MR, Small pericardial effusion	DCMP/Ischemia	Heart Failure meds	Diuretic, ACE-I, Antiarrhythmic, BB	Tab Digoxin 0.125mg od - 2/52 Tab carvedilol 6.25mg od- 2/52 Tab enalapine 10mg od- 2/52 Tab Lasix 40mg BD- 2/52		Outpatient follow up (Twalib clinic visit)
GULTEL000017	New	Nakasero	Pece	78	Over 50	Male	3		2 months	2018-02-14	2018-02-20	Sinus Rhythm	Lest axis deviation, incomplete RBBB	Sinus Rhythm, Lest axis deviation, incomplete RBBB	Dilated right cardial chambers, Mild TR	Isolated Right Heart Disease	None	None	None at this time given no Symptoms of RHF		Outpatient follow up (Twalib clinic visit)
GULTEL000018	Follow-up	Pececubu	Acoyo	12	6 to 21	Female	3		None	2018-02-14	2018-02-26				Mild MR otherwise Normal heart	Normal	None	None	None		Telemedicine follow up
GULTEL000019	New	Ariaga	Laroo	14	6 to 21	Male	2		3 days	2018-02-15	2018-02-26	Sinus Arhythmia	Juvenile twavepathern	Normal	Normal	Normal	None	None	None		Outpatient follow up (Twalib clinic visit)
GULTEL000020	New	Laroo	Laroo	89	Over 50	Male	3		1 year	2018-02-19	2018-02-26	Sinus rhythm	Normal	Normal	Normal	Normal	None	None	No medication at this time		None
GULTEL000021	New	Seniorquarter	Laroo	56	Over 50	Female	1		1 year	2018-02-19	2018-02-26	Sinus rhythm	persistent Sinus/ V6	Suspect RVH	Normal	Normal	None	None	Continue with medication		Outpatient follow up (Twalib clinic visit)
GULTEL000022	New	Pawatomero	Pawatomero	24	Over 21	Female	80		2 days	2018-02-19	2018-02-26	Sinus rhythm	Normal	Normal	Normal	Normal	None	None	No medication at this time		None
GULTEL000023	New	Omunybul	Lamola	57	Over 50	Female	180		None	2018-02-19	2018-03-01				Thickened MV, Moderate MR, Dilated LA Note: Limited views_Need to re-evaluate the Apical lateral hypertrophy (vs papillary muscle)	Valvular/Rheumatic Heart Disease	Heart failure meds, penicllin	BPG, ACE-I, Diuretic	Lasix 40mg BD Captopil 6.25mg BP Bezathine penicillin 1.2mg	Repeat Echo	Telemedicine follow up
GULTEL000025	New	Cindi	Otwer	3	0-5	Female	62		none	2018-02-19	2018-02-26				Normal heart	Normal	None	None	None	None	None
GULTEL000024	New	Mucwini	Pobech	10	6 to 21	Female	180		A child	2018-02-20	2018-02-26				Large inlet VSD	Congenital Heart Disease	Heart Failure meds	Diuretic, ACE-I	Tabs Lasix 20mg od Tabs Captopril 6.25mg Take BP	Intorrogate the TR, r/o PHT	Transfer to UHI
GULTEL000026	New	Dagawat	Akuca	69	Over 50	Female	46		None	2018-02-20	2018-02-27	low voltage QRS Complex,Sinus Tachycardia	Ectopic beat	Edema	Mild MR, TR ? Aortic root desease	Hypertensive Heart Disease	None	None	Review by Physician	Need to review aortic root + arch ?why tadycardia	Transfer to UHI
GULTEL000027	New	Laliya	Bungatira	24	Over 21	Female	8		None	2018-02-20	2018-02-26				Normal	Normal	None	None	None		None
GULTEL000028	New	Abuga	Patuda	50	Over 21	Male	6		6 years	2018-02-20	2018-02-20	Sinus Rhythm	Normal QRS axis, frequent PVC'S, Poor R wave progression	Sinus Rhythm with frequent PVC's	Dilated cardial chambers with reduced systolic function	DCMP/Ischemia	Heart Failure meds	BB, ACE-I, Diuretic	Tab Carvedilol 6.25mg BD Tab Captopli 25mg 2/25 Tab Lasix 40mg BD 2/25 Hold the Digoxin for now		Outpatient follow up (Twalib clinic visit)
GULTEL000029	Follow-up	Laroo	Peceprison	12	6 to 21	Female	2		None	2018-02-22	2018-02-28				Normal	Normal	None	None	None		None
GULTEL000030	New	Pecevanguard	Pece	59	Over 50	Female	2		2 days	2018-02-22	2018-02-28	Sinus rhythm	Tachycardia HR =104	Sinus tachycardia	Normal	Normal	NSAIDs, anti-hypertensive	BB, CCB, Aspirin	Continue ASA Nebilong 5mg od Amlodipine 5mg od		Outpatient follow up (Twalib clinic visit)
GULTEL000031	New	Alwit	Akongomit	1	0-5	Male	230		None	2018-02-22	2018-03-05				CHD, Large VSD, Small to moderate ASD	Congenital Heart Disease	Heart Failure meds	Diuretic	Lasix 10mg od		Outpatient follow up (Twalib clinic visit)
GULTEL000032	New	Akore	Akore	9	6 to 21	Male	400		2 months	2018-02-23	2018-02-28				RHD, Severe MR, Mild TR, Mild- Moderate AR	Valvular/Rheumatic Heart Disease	Penicillin, Heart failure meds	BPG, ACE-I, Antiarrhythmic	Lasix 20mg od *1/2 Enalapril 2.5mg od Digoxin 0.125mg od Benzathine penicillin g (BPG) 0.6 mega	Enrol in RHD registry	Outpatient follow up (Twalib clinic visit)
GULTEL000033	New	Okura	Kal	15	6 to 21	Female	20		None	2018-02-23	2018-02-28				Normal	Normal	None	None	None		None
GULTEL000034	New	Kasubi	Kasubi	36	Over 21	Male	1.5		2 days	2018-02-23	2018-02-27	Sinus tachy cardia	Diffuse T wave inversion		Tachycardia through study LVH on echo Pericadial disease	Pericardial Disease	Anti-platelet	Anti-platelet	Do CBC, CRP Consult Physician on role of ASA, Clopidegrol		Outpatient follow up (Twalib clinic visit)
GULTEL000035	New	Obwola	Lapainat	1 mo	0-5	Female	20		None	2018-02-23	2018-02-28				Normal	Normal	None	None	No medication		None
GULTEL000036	New	KochGoma		3	0-5	Female	32		None	2018-02-23	2018-02-27				Complete AV canal defect ?PDA	Congenital Heart Disease	Heart Failure meds	Diuretic, ACE-I	I.V/Tabs Lavx 10mg od Tabs caplopul 6.25mg od	Does the baby have Down's syndrome? if so do TSH,T4, T3	Admission GRRH
GULTEL000037	New	Guda	Palwo	76	Over 50	Female	160		2 years	2018-02-23	2018-03-01	Sinus	Left Ventricular hypertrophy	Sinus Rhythm with LVH	Left Ventricular hypertrophy, Dilated Left atrium, Mild TR, Moderate MR	Hypertensive Heart Disease	Anti-hypertensive	ARB	Tabs Losartan- H 62.5mg od- 1/12		Telemedicine follow up
GULTEL000038	New	Keto	Lanenober	36	Over 21	Male	16		1 month	2018-02-23	2018-02-28	Sinus rhythm	Tachycardia HR=116	Sinus tachycardia	Normal	Normal	None	None	No medication	Physician to review	None
GULTEL000039	New	Kabedopong	Kasubi	14	6 to 21	Male	2		1 week	2018-02-26	2018-03-01				Need to re-evaluate Pulmonary Valve and MPA	Normal	None	None	None		Telemedicine follow up
GULTEL000040	New	Atede	LapinatEast	55	Over 50	Female	7		2 years	2018-02-26	2018-03-01	Sinus	Tachycardia	Sinus tachycardia	Normal Echo	Normal	None	None	No medication	Take Blood pressure	Telemedicine follow up
GULTEL000041	New	Sironko	Centralward	24	Over 21	Male	192		None	2018-02-26	2018-03-01				Normal Echo	Normal	None	None	None		None
GULTEL000042	New	Pececubu	Pawel	72	Over 50	Male	2		None	2018-02-26	2018-03-01	Sinus		Normal Sinus Rhythm	Normal Echo	Normal	Anti-hypertensive	ARB	Les oldena could be from Nifedipine. Change to Losartan- H 62.5mg od- 1/2	Change from Nifedipine to Losartan	Telemedicine follow up
GULTEL000043	New	Paloburi	Pamoyi	35	Over 21	Male	100		5 months	2018-02-26	2018-02-27	Atrial fibrillation	Occassional VPCs	Atrial fibrillation	Severe TR ? Severe PHT	Isolated Right Heart Disease	Heart Failure meds	ACE-I, Diuretic	Tabs caps enalapul 5mg od Tabs Laux 40mg	Do ECG, Retake 02 Sats	Transfer to UHI
GULTEL000044	New	Parabongo	Coke	73	Over 50	Female	30		1 year	2018-02-26	2018-03-01	Sinus Rhythm	left axis deviation, LUH,Q Valve V2V3		Thickened mitral and aortic valve, Mild AR, Mild MR (Degenerative)	Valvular/Rheumatic Heart Disease	Heart Failure meds	Diuretic	Add Lasix 40mg BD- 1/12	RFT'S Blood Sugar	Telemedicine follow up
GULTEL000045	New	Otici	Guruguru	22	Over 21	Female	24		1 month	2018-02-26	2018-03-05	Sinus Rhythm		Normal	Normal	Normal	None	None	No Medication		None
GULTEL000046	New	Lajwatek	Pageya	87	Over 50	Male	5		3 years	2018-02-27	2018-02-28	Sinus rhythm	LVH with strain	LVH with strain	Severe Aortic Stenosis(Degenerative), Severe LV systolic dysfunction	Valvular/Rheumatic Heart Disease	Heart Failure meds	Diuretic, BB	IV Frusemide 20mg bd spironolaction 25mg od Carvedilol 6.25mg od		Outpatient follow up (Twalib clinic visit)
GULTEL000047	New	Apaa	Labala	6 mo	0-5	Male	130		None	2018-02-27	2018-03-05				Normal	Normal	None	None	None		None
GULTEL000048	New	Oding	Unyama	1 wk	0-5	Male	5		None	2018-02-27	2018-03-05				Normal	Normal	None	None	None		None
GULTEL000049	New	Abongepale	Adwila	53	Over 50	Female	226		10 years	2018-03-01	2018-03-05	Sinus	T-Wave inversion1, aVL, V5 and V6, Persistent sin V5, 6	LVH with strain or lateral ischemia,?RVH	Mild Concentric LVH	Hypertensive Heart Disease	Anti-hypertensive, NSAID,	CCB, Aspirin	ASA 75mg od, stop Nifedipine . continue amlodiphine	Continue other meds	Outpatient follow up (Twalib clinic visit)
GULTEL000050	New	Laroo	Agwee	91	Over 50	Female	4		None	2018-03-01	2018-03-14	Sinus Rhythm HR	LAD	Sinus tradycardia	Mod TR, LVH	Hypertensive Heart Disease	Anti-hypertensive	Anti-hypertensive	Maintain Drugs Add tabs metoz 2.5mg od 5/7	Maintain drugs	Outpatient follow up (Twalib clinic visit)
GULTEL000051	Follow-up	Pece	Pawel	18	6 to 21	Female	44		None	2018-03-01	2018-03-02				Normal	Normal	None	None	No Medication		None
GULTEL000052	Follow-up	Lamogi	Palema	17	6 to 21	Female	36		None	2018-03-05	2018-03-14	Sinus	LAD, Q wave in V2		RHD Severe MR, Mod TR PG? Mild AR	Valvular/Rheumatic Heart Disease	Heart Failure meds	Diuretic	BP- 81/39 Severe MR, Moderate TR Mild AR Tabs Lasix 40mg od	Do Doppler for the valves eg TR PG ??	Outpatient follow up (Twalib clinic visit)
GULTEL000053	New	Ogura	Pukony	70	Over 50	Female	25		6 months	2018-03-06	2018-03-15	Sinus Rhythm	Left axis deviation, Twave inversion II, avc III	Sinus Rhythm, Left axis deviation, inferior Ischemia	Mild degenerative changes	DCMP/Ischemia	NSAID	Aspirin	Cardiac ASA 75mg od- 2/12	why is the patient taking captopril and Atenolol if patient is not hypertensive- Stop them f/n ECG	Telemedicine follow up
GULTEL000054	New	Labourline	Tergwana	46	Over 21	Male	2		3 weeks	2018-03-07	2018-03-15	Sinus Rhythm		Normal Sinus Rhythm	Normal Echo	Normal	None	None	None	None	None
GULTEL000055	New	Kinogozi	Karujugu	90	Over 50	Male	210		None	2018-03-07	2018-03-20	Sinus, HR 65bpm	Twave inversion MR	Normal	?LVH	Hypertensive Heart Disease	NSAID	Aspirin	ASA	Dr Aliku Get E/A ratio on flu	Outpatient follow up (Twalib clinic visit)
GULTEL000056	New	Pandwong	Pandwong	5	0-5	Male	101		2 days	2018-03-15	2018-03-19				Normal	Normal	None	None	None		None
GULTEL000057	New	Adekokwok	Kal	5	0-5	Female	220		None	2018-03-15	2018-03-19				Normal	Normal	None	None	None		None
GULTEL000058	New	Bobi	Along	38	Over 21	Male	21		2 months	2018-03-15	2018-03-19				Pericarditis Large pericardial with effusion and features of Tamponad Mild AR	pericardial Disease	Heart Failure meds	Lasix	Frusemide 40 mg od	Needs urgent Cultrasound guided pericardiocentesis Do pericardial fluid analysis TB Screening	Outpatient follow up (Twalib clinic visit)
GULTEL000059	New	Pawatomeru	Pawatomeru	4 mo	0-5	Male	60		None	2018-03-15	2018-03-19				Dilated right heart chambers, Severe TR, Suspect Severe PHT	Isolated Right Heart Disease	Heart Failure meds	Diuretic	Frusemide 40gm od Spironolactone 25mg od	Do chest x- ray	Outpatient follow up (Twalib clinic visit)
GULTEL000060	New	Obiya	Laroo	25	Over 21	Male	6		6 months	2018-03-15	2018-03-19	Sinus rhythm		Normal	Normal	Normal	None	None	Repeat BP over month		None
GULTEL000061	New	Acet	Binya	6	6 to 21	Male	55		7 months	2018-03-16	2018-03-19				RHD, Severe MR, Mild- Moderate TR, Dilated LA/LV	Valvular/Rheumatic Heart Disease	Heart failure meds, penicllin	Diuretic, ACE-I, Antiarrhythmic, BPG	Tab frusemide 20gm bd Enalapril 2.5mg od Digoxin 0.125mg od Monthly BPG 0.6 mega	Enrol in RHD registry	Outpatient follow up (Twalib clinic visit)
GULTEL000062	Follow-up	Industrialarea	Library	18	6 to 21	Male	2		2 days	2018-03-16	2018-03-19				Normal	Normal	None	None	No Medication		None
GULTEL000063	New	Kalengo	Kalengo	79	Over 50	Male	220		7 months	2018-03-16	2018-03-20	Sinus Rhythm HR 60bpm	Artefacts V5- V6		Degenerative valve disease	Valvular/Rheumatic Heart Disease	Lipid lowering drug	Statin	Add Atorastation 20mg od	Lipid Profile Do Hotter Monitor	Transfer to UHI
GULTEL000064	New	Amilobo	Patuda	58	Over 50	Male	8		None	2018-03-16	2018-03-19	Sinus rhythm	Bradycardia HR= 57	Sinus Bradycardia	Mild degenerative valve disease, Mild AR	Valvular/Rheumatic Heart Disease	Anti-hypertensive	CCB	Nifedipine	Mild AR is probably age related	Outpatient follow up (Twalib clinic visit)
GULTEL000065	Follow-up	Tergwana	Tergwano	56	Over 50	Female	3		1 year	2018-03-19	2018-03-20				RHD Severe MR, Mod TR	Valvular/Rheumatic Heart Disease	Heart failure meds, blood thinner	Diuretic, ACE-I, Blood thinner	BP- 104/ 77 Lasix - Up the doze b'se patient has edema Enalapril Warfarin	Do ASOT r/o ARF Do INR for the monitory Warfarin Why is the patient not on BPG?	Admission GRRH
GULTEL000066	New	Acimi	Acimi	56	Over 50	Female	56		1 month	2018-03-19	2018-03-20	Sinus HR 99bpm	LVH	LVH	RHD Severe MR, Mild AR Do sub costal view r/o ASD	Valvular/Rheumatic Heart Disease	Heart failure meds, penicllin	BPG, ACE-I, Diuretic	Lasix 40mg BPG 1.2mg monthly Enalapril 5mg od	Start treatment	Outpatient follow up (Twalib clinic visit)
GULTEL000067	New	Cereleno	Library	5 mo	0-5	Male	3		None	2018-03-19	2018-03-20				CHD	Congenital Heart Disease	Heart Failure meds	Maintain Drugs	Maintain Drugs	Transfer to UHI into CHD registry	Transfer to UHI
GULTEL000068	New	Loluko	Katwotwo	52	Over 50	Male	190		3 months	2018-03-20	2018-03-21	Sinus rhythm	None	Normal	Normal	Normal	None	None	Stop all cardiac meds	Do Abdominal ultrasound Do Urinalysis, RFTs, LFTs	None
GULTEL000069	New	Bardege	Bardege	7	6 to 21	Female	2		2 weeks	2018-03-20	2018-03-21				RHD, Dilated LV/LA, Severe MR, Trivial AR, MildTR	Valvular/Rheumatic Heart Disease	Heart failure meds, penicllin	Diuretic, ACE-I, Antiarrhythmic, BPG	Lasix 20mg bd Enalapril 2- 5mg od Digoxin 0.125mg od BPG 0.6 mega monthly	Enrol in RHD registry	Outpatient follow up (Twalib clinic visit)
GULTEL000070	New	Customcorner	Techno	40	Over 21	Female	3		2 years	2018-03-20	2018-03-21	Sinus rhythm		Normal	Normal heart anatomy and function	Normal	None	None	None	Doctor to measure BP again Send to Hypertension clinic	None
GULTEL000071	New	Kanyangoga	Kanyangoga	31	Over 21	Male	3		5 days	2018-03-20	2018-03-21	Sinus rhythm	Early repolarization pattern	Normal ECG	Normal	Normal	None	None	No medication		None
GULTEL000072	New	Mican	Bardege	87	Over 50	Female	3		None	2018-03-20	2018-03-21	Sinus rhythm		Normal ECG	Mildly thickened mitral valve with mild MR, Most likely normal	Normal	NSAIDs, anti-hypertensive	Asprin, CCB	Nifedipine 20mg BD ASA 75mg od		Outpatient follow up (Twalib clinic visit)
GULTEL000073	New	Mutema	Pilyec	51	Over 50	Male	26		one months	2018-03-21	2018-03-22	Sinus	Left Ventricular Hypertrophy	Sinus rhythm with LVH	Dilated cardiomyopathy severe LV Systolic dysfunction	DCMP/Ischemia	Heart Failure meds	ACE-I, BB	Up titrate the ACEi Introduce Carvedilol 6.25mg BD	RFT's, Electrolyte, Blood Sugar	Outpatient follow up (Twalib clinic visit)
GULTEL000074	Follow-up	Pece	Acoyo	19	6 to 21	Female	4		1 day	2018-03-21	2018-03-22				Normal Echo	Normal	None	None	No Medication	Do ECG	Telemedicine follow up
GULTEL000075	New	Ladyang	Lapyem	80	Over 50	Female	80		2 years	2018-03-21	2018-03-22	Atrial fibrillation	Poor R wave progression, Q wave V1	Atrial fibrillation	Hypertensive cardiomoyopathy- Severe LV systolic dysfunction Dilated right cardiac chambers, Severe TR	Hypertensive Heart Disease	Anti-hypertensive, heart failure meds	Diuretic, ACE-I, BB	Tab Lisinopril 5mg od Tab carvendilol 6.2mg BD Tab Lasix 40mg BD Tab Spironolactone 25mg od	Patient Needs anticoapulation given the atrial fibrillation- is it possible in Gulu. Clexane 60mg od - 5/2 Tab warfarin 5mg od	Outpatient follow up (Twalib clinic visit)
GULTEL000076	New	Koch	Awaranga	81	Over 50	Male	10		5 years	2018-03-21	2018-03-22	Atrial fibulation		Atrial fibulation	Dilated right cardial chambers, Moderate TR, reduced RV function	Isolated Right Heart Disease	Heart failure meds, blood thinner	Diuretic, blood thinner	Lasix 40mg od s/c clexane 60mg od Tab Wafarin 5mg od - 2/5l titrate to INR (2- 3)	Do INR, Titrate warfarin To tayce goal (2- 3) Admit for 02 theraphy	Outpatient follow up (Twalib clinic visit)
GULTEL000077	New	Pogo	Okuture	5 mo	0-5	Male	55		None	2018-03-22	2018-03-26				? R/O CHD	Congenital Heart Disease	Heart Failure meds	Diuretic, ACE-I	Maintain Captopril and Lasix		Outpatient follow up (Twalib clinic visit)
GULTEL000078	New	Lacor	Forgod	18	6 to 21	Female	5		1 weeks	2018-03-22	2018-03-26	Sinus	ST Segement elevato V- V6	LVH - C Diffuse ST Segement elevation	CHD r/o VSD take more focused view	Congenital Heart Disease	Heart Failure meds	Diuretic	Tabs Lasix 40mg od		Admission GRRH
GULTEL000079	New	Ayago	Burlobo	56	Over 50	Female	125		4 years	2018-03-22	2018-03-27	Sinus rhythm	PVCs in V1- V3	T wave inversion in III, Q wave inversion in III	?R/O Ischaemia CAD	DCMP/Ischemia	NSAID, anti-platelet	Aspirin, anti-platelet	Cardiac ASA- 75mg Clopedegrol		Admission GRRH
GULTEL000080	Follow-up	Layibi	Tergwana	16	6 to 21	Female	3		None	2018-03-22	2018-03-26				Normal	Normal	None	None	No medication		Outpatient follow up (Twalib clinic visit)
GULTEL000081	New	Pawel	Ajulu	83	Over 50	Female	19		3 months	2018-03-22	2018-03-27	Sinus rhythm	Diffuse Twave inversion V2- V6		Degenerative valve disease	Valvular/Rheumatic Heart Disease	NSAID, anti-platelet	Aspirin, anti-platelet	BP- 137/69 02 Sat 91% What drugs- ASA - Clopidegrol	Consult physician on ground Examine chest for commofidites	Outpatient follow up (Twalib clinic visit)
GULTEL000082	New	Watlec	Pakeyo	4 mo	0-5	Male	68		None	2018-03-26	2018-03-27				Possible Truncus arteriosus	Congenital Heart Disease	Heart Failure meds	Diuretic	Tabs Lasix 5mg od	Need more detailed evaluation by paed cardiologist	Outpatient follow up (Twalib clinic visit)
GULTEL000083	New	Omukukitonge	Idobo	3 mo	0-5	Female	30		None	2018-03-26	2018-03-27				Small PFO	Congenital Heart Disease	None	None	None	Image quality is poor esp color doppler	Outpatient follow up (Twalib clinic visit)
GULTEL000084	New	Ocaga	Palenga	18	6 to 21	Male	73		5 days	2018-03-27	2018-03-29	Sinus bradycardia	HR bradycardia	Sinus bradycardia	Normal	Normal	None	None	No medication	Is the patient an athete? Is he on Beta blockers?	None
GULTEL000085	New	Owak	Agonga	68	Over 50	Female	8		1 year	2018-03-27	2018-03-27	Sinus	Non specific T wave DS		Normal Heart	Normal	None	None	Retake BP Has systolic hypertension Otherwise no drugs		Outpatient follow up (Twalib clinic visit)
GULTEL000086	New	Negri	Bardege	14	6 to 21	Female	5		one month	2018-03-27	2018-03-27				Mild MR, Mild TR	Normal	None	None	None		Outpatient follow up (Twalib clinic visit)
GULTEL000087	New	Juklebi	Bolo	10	6 to 21	Female	46		None	2018-03-28	2018-03-29				Possible RHD Severe MR r/o rheumatic fever	Valvular/Rheumatic Heart Disease	Heart Failure meds	Diuretic, ACE-I	IV Lasix 30mg od Tabs Enalapril 2.5mg od	Do ASOT, CRP	Admission GRRH
GULTEL000088	New	Lajoi	Celsa	3 mo	0-5	Male	98		None	2018-03-28	2018-03-29				Large Pericardium VSD	Congenital Heart Disease	Heart Failure meds	Diuretic, ACE-I	Large PM VSD Tabs Lasix 5mg od		Outpatient follow up (Twalib clinic visit)
GULTEL000089	New	Aywee	Tergwana	7	6 to 21	Female	7		1 week	2018-03-29	2018-04-04				Normal	Normal	None	None	None		None
GULTEL000090	New	Payongo	Ayila	12	6 to 21	Male	58		3 months	2018-04-03	2018-04-04				RHD, Severe MR Mild TR Dilated LV/ LA	Valvular/Rheumatic Heart Disease	Penicillin, Heart failure meds	BPG, Diuretic, ACE-I, Antiarrhythmic	Tab frusemide 20mg BD Tab Enalapril 2.5mg od Tab Digoxin 0.125mg od monthly BPG 0.6 mega		Outpatient follow up (Twalib clinic visit)
GULTEL000091	New	Ogu	Akayi	3 mo	0-5	Female	64		None	2018-04-03	2018-04-04				Small to moderate secundum ASD	Congenital Heart Disease	Heart Failure meds	Diuretic	Lasix		Outpatient follow up (Twalib clinic visit)
GULTEL000092	New	Pece	Vanguard	27	Over 21	Female	3		None	2018-04-03	2018-04-03	Sinus		Normal	Normal Cardiac Structure and function	Normal	None	None	No Medication	Repeat BP	Telemedicine follow up
GULTEL000093	New	Layibi	Techno	60	Over 50	Female	8		One year	2018-04-03	2018-04-04	Sinus rhythm	Inferior T wave inversion in III, aVf, also in V3	May be inferior_ septal Ischemia	Inferior_ septal Ischemia	DCMP/Ischemia	NSAIDs, anti-hypertensive	Aspirin, ARB	Losartan H 50/12.5mg od ASA 75mg od	Do fasting Lipid profile	Outpatient follow up (Twalib clinic visit)
GULTEL000094	New	Layibi	Techno	12	6 to 21	Female	8		6 months	2018-04-03	2018-04-04				RHD, Severe MR, Mild- Moderate AR	Valvular/Rheumatic Heart Disease	Penicillin, Heart failure meds	BPG, Diuretic, ACE-I, Antiarrhythmic	Frusemide 40mg od Enalapril 2.5mg od Digoxin 0.125mg od monthly BPG 0.6 mega	Enrol RHD registry	Outpatient follow up (Twalib clinic visit)
GULTEL000095	New	Unyama	Unyama	50	Over 21	Female	10		one year	2018-04-03	2018-04-03	Atrial fibrilation	Rapid ventricular valves	Afib with rapid ventricular valves	RHD with severe MR, mild AR, Moderate TR, Reduced LV function, mild pericardiac effusion	Valvular/Rheumatic Heart Disease	Heart Failure meds	Diuretic, ACE-I, Antiarrhythmic	IV Lasix 40mg BD IV Digoxin 0.125mg od Tab Bisoprolil 5mg od can filtrate upwards if BP HOLDS	DO CBC, RFT+Electrolyte, chlorinolysis	Admission GRRH
GULTEL000096	New	Agonga	Agonga	42	Over 21	Male	20		None	2018-04-04	2018-04-05	Sinus Rhythm		Normal ECG	Normal Echo	Normal	None	None	No Medication		None
GULTEL000097	New	Kirombe	Kirombe	63	Over 50	Female	2		2 years	2018-04-04	2018-04-05	Sinus	Poor Rwave progression	Sinus Rhythm with poor Rwave progression	Dilated cardiomyopathy , severe LV Systolic dysfunction, moderate MR	DCMP/Ischemia	Heart Failure meds	Diuretic, ACE-I, BB	Tab Lasix 40gm BD Tab Lisinopril 2.5mg od Tab Carvedilol 3.125mg BD	Do Denal function test	Outpatient follow up (Twalib clinic visit)
GULTEL000098	New	Loro	Alwutkot	7 mo	0-5	Female	56		None	2018-04-10	2018-04-11				Large inlet VSD, Cleft mitral valve, Small PDA	Congenital Heart Disease	Heart Failure meds	Diuretic	Lasix 5mg od		Outpatient follow up (Twalib clinic visit)
GULTEL000099	New	Kiryandongo	Kibanda	39	Over 21	Female	180		3 months	2018-04-11	2018-04-12	Sinus Tachycardia	Occassional PVC's	Sinus Tachycardia with Occassional PVC's	Dilated Cardiomyopathy with Severe LV Systolic dysfunction	DCMP/Ischemia	Heart Failure meds	Diuretic, ACE-I, Antiarrhythmic	IV Digoxin 0.125mg od IV Lasix 40mg Bn Tab spironolactone 25mg od Tab Lisinopril 2.5mg od	Carvedilol can be introduced later Start at 3.125mg BD	Admission GRRH
GULTEL000100	New	Bardege	Bardege	87	Over 50	Female	5		1 year	2018-04-11	2018-04-12	Sinus Rhythm	Poor R wave progressive	Sinus Rhythm, poor R-wave progression	Left ventricular hypertrophy with preserved Lv Systolic function, mild MR	Hypertensive Heart Disease	Anti-hypertensive	ARB, Aspirin	Tab Losartan- H 50/12.5mg od - 1/12 Tab Cardiac ASA 75mg od- 1/12	RFT'S, Blood Sugar	Outpatient follow up (Twalib clinic visit)
GULTEL000101	New	Abili	Labwoch	66	Over 50	Male	12		None	2018-04-12	2018-04-12	Sinus	LVH, Left atrial enlargement, premature atrial contraction	Sinus Rhythm, LVH, Occassional PAC	Dilated cardiac chambers, Severe LV dysfunction, Moderate TR, Severe TR	Hypertensive Heart Disease	Anti-hypertensive, heart failure meds	Diuretic, ACE-I, BB	Lasix 40mg BD Tab Lisinopril 10mg od Tab Carvedilol 6.25mg BD Tab Spironolactone 25mg od	Do RFT's, Blood Sugar	Outpatient follow up (Twalib clinic visit)
GULTEL000102	New	Pece	Pece	33	Over 21	Female	4		4 days	2018-04-12	2018-04-12	Sinus Rhythm		Normal Sinus Rhythm	Normal	Normal	None	None	No Medication		None
GULTEL000103	New	Akonyibedo	Pakwelo	85	Over 50	Female	8		1 week	2018-04-12	2018-04-17				Dilated cardiomyopathy Severe LV dysfunction Mild TR, Mild MP Moderate TR, Mild pericardial Effusion	DCMP/Ischemia	Heart Failure meds	Diuretic, Antiarrhythmic, ACE-I, Aspirin	IV Frusemide 40mg od Spironolacton 25mg od Digoxin 0.125mg od Enalapril 5mg od ASA 75mg od	Do RFTS	Outpatient follow up (Twalib clinic visit)
GULTEL000104	New	Adak	Lukwi	14	6 to 21	Female	45		one week	2018-04-16	2018-04-17				RHD, Severe MR, Severe TR	Valvular/Rheumatic Heart Disease	Heart Failure meds	Diuretic, ACE-I, Antiarrhythmic	Frusemide 40mg od Spironolaction 25mg od Digoxin 0.125mg od Enalapril 2.5mg od	Enrol in RHD Registry	Outpatient follow up (Twalib clinic visit)
GULTEL000105	Follow-up	Bwoboaywaya	Patuda	12	6 to 21	Female	3		None	2018-04-16	2018-04-17				Normal	Normal	None	None	None		None
GULTEL000106	New	Laroo	Laroo	37	Over 21	Female	5		One month	2018-04-17	2018-04-18	Sinus arrhythmia		Normal ECG	Normal	Normal	None	None	Stop Lasix and Captopril		None
GULTEL000107	New	Ongee	Langolefore	90	Over 50	Male	180		None	2018-04-17	2018-04-18	Sinus rhythm	Persistent Sin V5.6 >5mm	Sinus rhythm persistent Sin V5,6 May suggest pulmonary disease	Mild degenerative heart valve disease (Mild AR, Mild MR) Expected for age	Normal	Anti-hypertensive, heart failure meds	Diuretic, ARB, Aspirin	Continue Frusemide 40mg od Lorsatan 50mg od ASA 75mg od	DO RFTS / LFTS /Urinalysis/ Abdominal Vls scan	Outpatient follow up (Twalib clinic visit)
GULTEL000108	New	Akworo	Akworo	35	Over 21	Male	100		None	2018-04-17	2018-04-18	Sinus rhythm		Normal ECG	Normal	Normal	None	None	None	Do RFTS /LFTS/ Urinalysis Abdominal Vs Scan	None
GULTEL000109	New	Layibi	Techo	59	Over 50	Male	6		None	2018-04-17	2018-04-18	Sinus Rhythm	Tachycardia HR	Sinus tachycardia HR 110	Normal	Normal	None	None	None	Follow up by physician	None
GULTEL000110	New	Zone	Apeita	11	6 to 21	Male	220		one month	2018-04-17	2018-04-19				Normal Echo	Normal	None	None	None		None
GULTEL000111	New	Laliya	Laliya	32	Over 21	Female	6		None	2018-04-19	2018-04-19	Sinus	HR 60bpm	Sinus tradycardia	Look at the aortic arch to r/o coarctation of the aorta	Normal/Congenital?	Anti-hypertensive	CCB, ARB	Tabs Amilodepine 5mg od Tabs Telmisartan 40mg/12.5 od	DR ALIKU to look at the aortic arch	Outpatient follow up (Twalib clinic visit)
GULTEL000112	New	Kanyangoga	Kanyangoga	28	Over 21	Male	2		None	2018-04-19	2018-04-23	Sinus rhythm, Bradycardia	HR=55, Early repolarization Pattern	Normal ECG	Normal	Normal	None	None	None		None
GULTEL000113	New	Layibi	Tergwana	42	Over 21	Male	4		5 days	2018-04-19	2018-04-23	Sinus rhythm	LAE	Sinus rhythm, Left atrial Enlargment	RHD, Severe MR, Moderate TR	Valvular/Rheumatic Heart Disease	Heart failure meds, penicllin	BPG, Diuretic, ACE-I, Antiarrhythmic	Frusemide 40mg bd Enalapril 5mg od Spironolacton 25mg od Digoxin 0.125mg od BPG 1.2mega	Enrol in RHD Registry	Outpatient follow up (Twalib clinic visit)
GULTEL000114	New	Lubiri	Pabura	63	Over 50	Female	128		3 months	2018-04-19	2018-04-20	Atrial fibillation with controlled ventricular response, with flatter waves in V1			Biatrial dilation	Arrhythmia	Blood thinner	Blood thinner	SC LMWH 60mg od Tabs Wafarin 5mg od		Outpatient follow up (Twalib clinic visit)
GULTEL000115	New	Agwee	Agwee	34	Over 21	Female	3		one month	2018-04-19	2018-04-20	Sinus			Normal	Normal	None	None	None		None
GULTEL000116	New	Pece	Tergwana	28	Over 21	Male	3		None	2018-04-20	2018-04-23	Sinus rhythm	HR= 60, High LV, Voltage, Early repolarization	Normal ECG	Normal	Normal	None	None	Stop Cardiac meds		None
GULTEL000117	New	Layibi	Layibi	40	Over 21	Male	2		None	2018-04-23	2018-04-24				Hypertensive heart disease	Hypertensive Heart Disease	Anti-hypertensive	CCB, ARB	Tabs Amilodyipine 5mg od Tabs Telmisartan 40/ 12.5mg od	Do ECG, RFTs Lipids	Outpatient follow up (Twalib clinic visit)
GULTEL000118	New	Labiye	Pangora	20	6 to 21	Female	56		2 weeks	2018-04-24	2018-04-24	Sinus Rhythm	Normal	Normal ECG	Normal	Normal	None	None	None		Outpatient follow up (Twalib clinic visit)
GULTEL000119	New	Laroo	Laroo	2	0-5	Female	4		None	2018-04-24	2018-04-24				Large perimembranous VSD	Congenital Heart Disease	Heart Failure meds	Diuretic, ACE-I	? Pulmonary Steriosis Tabs Lasix 10mg od Captopril 3.12mg BD	Renew the pulmonary artery r/o PS	Outpatient follow up (Twalib clinic visit)
GULTEL000120	New	Layibi	Layibi	1	0-5	Male	5		None	2018-04-24	2018-04-25				Normal	Normal	None	None	None		None
GULTEL000121	New	Loyoanjonga	Idobo	25	Over 21	Female	20		2 years	2018-04-24	2018-04-25	Sinus rhythm	Biatrial Enlargement, RVH	Sinus rhythm, Biatrial Enlargement, RVH	RHD, Severe MS, Trival MR, Severe TR	Valvular/Rheumatic Heart Disease	Penicillin, Heart failure meds	BPG, Diuretic, BB, Aspirin	Monthly BPG Lasix 40mg BD Spironolacton 25mg od Atenolol 50mg od ASA 75mg od	Enrol in RHD Registry	Outpatient follow up (Twalib clinic visit)
GULTEL000122	New	Aromo	Lamola	9	6 to 21	Male	45		One week	2018-04-24	2018-04-25				Large secundum ASD ,Suspect Bilateral SVC	Congenital Heart Disease	Heart Failure meds	Diuretic, Antiarrhythmic	Lasix 20mg od Digoxin 0.125mg od		Outpatient follow up (Twalib clinic visit)
GULTEL000123	New	Kirombe	Kirombe	8	6 to 21	Male	4		one week	2018-04-24	2018-04-25				Normal	Normal	None	None	None		None
GULTEL000124	New	Pece	Vanguard	14	6 to 21	Male	3		None	2018-04-25	2018-04-25				Normal	Normal	None	None	None		None
GULTEL000125	New	Oyinga	Panyabono	64	Over 50	Male	32		2 days	2018-04-25	2018-04-25	Sinus Rhythm	ST_Segment elevation V1- V3 and Twave_ Inversion, Lateral leads	R/O Acute anteroseptal Myocardial infarction	Hypertensive heart Disease Concentric LVH	Hypertensive Heart Disease	Anti-hypertensive, NSAID, lipid lowering drug	ARB, CCB, Aspirin, Statin	Lorsatan 50mg od Nifedipine 20mg BD ASA 75mg od Atovastatin 20mg OD	Physician to Review Do Cardiac Marker	Outpatient follow up (Twalib clinic visit)
GULTEL000126	New	Pece	Pawel	34	Over 21	Female	5		9 years	2018-04-26	2018-05-04	Sinus left axis degeneration	Diffused T wave inversion		RHD: Moderate MR, Severe TR	Valvular/Rheumatic Heart Disease	Penicillin, Heart failure meds	BPG, Diuretic, BB	IM Benzathine Pencillin 1.2mg Tab Lasix 40mg BD Tab spironolactone 25mg od Bisoprolol 5mg od		Outpatient follow up (Twalib clinic visit)
GULTEL000127	New	KochGoma	Kal	83	Over 50	Female	32		2 weeks	2018-04-26	2018-05-04	Sinus	Diffused T wave inversion (Pericarditis)		Degenerative valve disease with severe tricuspid regeneration and moderate MR	Valvular/Rheumatic Heart Disease	Heart Failure meds	Diuretic, BB	Lasix 40 mg od Bisoprolol 5mg od		Outpatient follow up (Twalib clinic visit)
GULTEL000128	New	Kanyangoga	Bardege	10	6 to 21	Female	3		2 days	2018-04-27	2018-05-02				Normal	Normal	None	None	None		None
GULTEL000129	New	Oryang	Pugodawest	44	Over 21	Female	100		4 years	2018-04-30	2018-05-07	Sinus rhythm		Normal ECG	Mild MR, Mod TR	Valvular/Rheumatic Heart Disease	None	None	Stop Lasix Do Cardiac manikins/ enzymes	Life style modification Weight reduction Physician to See	Admission GRRH
GULTEL000130	New	Layibi	Tergwana	17	6 to 21	Female	5		3 months	2018-04-30	2018-05-02	Sinus		Normal	Normal	Normal	None	None	No Medication		None
GULTEL000131	New	Lukodi	Punena	56	Over 50	Female	16		2 weeks	2018-04-30	2018-05-02	Sinus rhythm	Twave inversion V1_V5		Normal	Normal	None	None	No Cardiac Meds		None
GULTEL000132	New	Limu	Laroo	26	Over 21	Female	2		one day	2018-04-30	2018-05-02	Sinus	Isolated Twave inversion in Lead III		Normal	Normal	None	None	None	Stop propranolol + ASA	None
GULTEL000133	New	Forestward	Agwee	70	Over 50	Female	4		None	2018-04-30	2018-05-04	Atrial fibrillation			Degenerative valve disease Mild MR, Mod TR	Valvular/Rheumatic Heart Disease	Heart failure, blood thinner	Diuretic,Blood thinner, BB	Lasix 40mg BD Wafarin 5mg od Bisoprolol 5mg od		Outpatient follow up (Twalib clinic visit)
GULTEL000134	New	LoiEast	Gudi	15	6 to 21	Male	120		one month	2018-04-30	2018-05-02	Sinus tachycardia	LAE		RHD Severe MR Mild-M of AR	Valvular/Rheumatic Heart Disease	Heart Failure meds	Diuretic, ACE-I	Tabs Lasix 40mg od Tabs Caplopril 12.5mg BD	Stop Alenolol & ASA	Outpatient follow up (Twalib clinic visit)
GULTEL000135	New	Pagak	Amoyokoma	6	6 to 21	Female	40		2 weeks	2018-05-02	2018-05-02				RHD Severe MR, AR	Valvular/Rheumatic Heart Disease	Heart Failure meds	Diuretic, ACE-I, Antiarrhythmic	I.V Lasix 20mg BD Tabs Captopril 6.5mg BD IV Dixoxin 0.0625mg od		Outpatient follow up (Twalib clinic visit)
GULTEL000136	New	Ariaga	Bwonagweno	12	6 to 21	Female	3		Two weeks	2018-05-03	2018-05-07				RHD Severe MR, Mild AR, Mild TR	Valvular/Rheumatic Heart Disease	Penicillin, Heart failure meds	BPG, Diuretic, ACE-I	Tabs Lasix 40mg od Tabs Enalapril 2.5mg od Monthly Benzathine 1.2mg		Outpatient follow up (Twalib clinic visit)
GULTEL000137	New	Unyama	Unyama	52	Over 50	Female	8		One year	2018-05-07	2018-05-07	Sinus	T wave inversion in Lead V2	Normal	Normal	Normal	None	None	Look for other causes of chest pain and dyspnoea	Physician to See	Admission GRRH
GULTEL000138	New	Pece	Prison	59	Over 50	Male	4		None	2018-05-07	2018-05-07	Sinus	HR_716pm, Superior axis on Amlodipine allegy	Normal	Normal	Normal	NSAIDs, anti-hypertensive	Aspirin, ACE-I,	ASA 75mg Ecorin Add ACEI Enalapril 5mg od Do HbAlc, RFTs, Lipid profile	Review other cause of chest pain	Outpatient follow up (Twalib clinic visit)
GULTEL000139	New	Kakindu	Kisubi	44	Over 21	Male	373		None	2018-05-07	2018-05-08	Sinus	Diffuse ST Segment eleviation	Normal	Normal	Normal	NSAIDs	NSAIDs	Analgesics		Telemedicine follow up
GULTEL000140	New	Ariaga	Agonga	47	Over 21	Female	4		six months	2018-05-07	2018-05-08	Sinus		Normal	Normal	Normal	None	None	No Medication		None
GULTEL000141	New	Omoti	Patiko	8	6 to 21	Male	24		3 months	2018-05-08	2018-05-09				Normal	Normal	None	None	None	See Padiatrician general paeditrician	Admission GRRH
GULTEL000142	New	Cetkana	Ponge	1 mo	0-5	Female	24		None	2018-05-08	2018-05-09				Cyanotic congenital heart disease	Congenital Heart Disease	None	None	Since baby is asymptomatic hold drugs		Outpatient follow up (Twalib clinic visit)
GULTEL000143	New	Mican	Bardege	4	0-5	Male	4		None	2018-05-08	2018-05-09				Complete AV Canal defect	Congenital Heart Disease	Heart Failure meds	Diuretic, ACE-I	Tabs Lasix 10mg od Tabs Captopril 6.25mg od	Is the Child, dysmorphic? Down syndrome	Outpatient follow up (Twalib clinic visit)
GULTEL000144	New	Pece	Pece	74	Over 50	Male	6		None	2018-05-11	2018-05-15	Sinus bradycardia	Poor Rwave progression	Sinus bradycardia, Poor Rwave progression	Hypertensive heart disease, Dilated left atrium, Preserved Systolic function	Hypertensive Heart Disease	Anti-hypertensive	ACE-I, Diuretic	Enalapril 20mg od Continue Lasix	Do RFTS	Telemedicine follow up
GULTEL000145	New	SeniorQuarter	Ariaga	33	Over 21	Female	4		None	2018-05-11	2018-05-15	Sinus		Normal Sinus Rhythm	Normal Echo	Normal	None	None	Continue current treatment		Telemedicine follow up
GULTEL000146	New	Bobi	Tochi	14	6 to 21	Male	25		None	2018-05-11	2018-05-15				Normal Echo	Normal	None	None	No medication		None
GULTEL000147	New	Ayul	Pager	31	Over 21	Female	102		one month	2018-05-14	2018-05-15	Sinus		Normal Sinus Rhythm	Normal Echo	Normal	None	None	Stop ASA	Physician to Review at GRRH	None
GULTEL000148	New	Labourline	Labourline	37	Over 21	Male	3		None	2018-05-14	2018-05-15	Sinus		Normal Sinus Rhythm	Normal Echo	Normal	None	None	No Medication		None
GULTEL000149	New	Katikati	Alokolum	16	6 to 21	Female	7		None	2018-05-15	2018-05-16	Sinusarhythimus	Right axis deviation	Sinus arrhythmia with right axis deviation	Normal Echo	Normal	None	None	No Medication	Stop Aprinox	None
GULTEL000150	New	Pacilo	Pacilo	64	Over 50	Female	49		One month	2018-05-15	2018-05-16	Sinus	LVH, Twave inversion V3 V6	Left ventricular hypertrophy ,anterolateral ischemia.	Hypertensive heart disease -(LVH)	Hypertensive Heart Disease	Anti-hypertensive	Anti-hypertensive	Continue medication __BP-Controlled		Telemedicine follow up
GULTEL000151	New	Kasubi	Bardege	5	0-5	Male	4		None	2018-05-15	2018-05-15				Normal Echo	Normal	None	None	None	Pediatric R/V at GRRH	Admission GRRH
GULTEL000152	New	pece	Prison	24	Over 21	Female	55		one month	2018-05-16	2018-05-18	Sinus	LVH	Sinus rhythm with LVH	LVH borderline LV Systolic function	Hypertensive Heart Disease	Anti-hypertensive, heart failure meds	ARB, CCB, Diuretic	Telmisartan- H 40/12.5mg od Amolodipine 10mg od Lasix 40mg BD	Do RFT'S, Urinalysis	Telemedicine follow up
GULTEL000153	New	Forua	Towncouncil	38	Over 21	Female	74		one month	2018-05-16	2018-05-18	Sinus	Complete LBBB	Sinus rhythm, LBBB	Normal Cardiac function- ? LV non compaction	Normal/LV non-compaction?	None	None	To repeat Echo- closer look at LV Trabeculations		Outpatient follow up (Twalib clinic visit)
GULTEL000154	New	Lamit	Pager	50	Over 21	Male	104		None	2018-05-16	2018-05-18	Sinus Rhythm		Sinus Rhythm	Normal Echo	Normal	None	None	No Medication	Why is patient on Digoxin, Lasix, captopril? Please stop them	None
GULTEL000155	New	Ngeta	Ngeta	28	Over 21	Male	64		None	2018-05-16	2018-05-18	Sinus with sinus arhythmus	Early repolarization	Normal ECG for Age	Normal Echo	Normal	None	None	No medication		None
GULTEL000156	New	EastWard	Pandwong	48	Over 21	Female	102		None	2018-05-17	2018-05-18	Sinus Rhythm		Normal ECG	Normal Echo	Normal	None	None	No Medication		Telemedicine follow up
GULTEL000157	New	RussianEast	Maridi	1	0-5	Female	600		None	2018-05-17	2018-05-21				Large VSD___ with outlet extension r/o truncus arteriosus	Congenital Heart Disease	Heart Failure meds	Diuretic, ACE-I	Tabs Lasix 5mg Tabs Captopril 3.25mg od	Twalib visit to confirm diagnosis Transfer to UHI for possible Surgery	Transfer to UHI
GULTEL000158	New	Custom	Alokolum	84	Over 50	Male	5		One year	2018-05-21	2018-05-21	Sinus	Left axis deviation	Normal	Normal	Normal	None	None	No Medication		Outpatient follow up (Twalib clinic visit)
GULTEL000159	New	Moipi	Aluru	42	Over 21	Female	100		None	2018-05-21	2018-05-21	Sinus bradycardia	HR 546pm		Normal	Normal	None	None	None	Monitor BP, Take other reading	Outpatient follow up (Twalib clinic visit)
GULTEL000160	New	Kuluotit	Paidwe	37	Over 21	Female	37		None	2018-05-21	2018-05-21	Sinus		Normal ECG	Normal	Normal	None	None	None	Get the aortic arch images Investigate cause of HT r/o Congenital causes Renal Drugs	Outpatient follow up (Twalib clinic visit)
GULTEL000161	New	Pece	Tergwana	21	6 to 21	Female	5		None	2018-05-21	2018-05-21	Normal Sinus rhythm		Normal	Normal	Normal	None	None	No Medication		None
GULTEL000162	New	Kulak	Kulak	73	Over 50	Female	250		3 months	2018-05-21	2018-05-21	Sinus	Q wave in V1 V2, Non Specific T wave changes		Mild degenerative valve disease	Valvular/Rheumatic Heart Disease	None	None	Mild degenerative valve disease		Telemedicine follow up
GULTEL000163	New	Twonokun	Agonga	54	Over 50	Male	7		Two weeks	2018-05-23	2018-05-24	Sinus bradycardia	QWaves II, TWave inversion II, III, avF	Sinus bradycardia with inferior Ischema	Dilated right cardiac chambers, moderate TR, Possible Inferior MI	Isolated Right Heart Disease	None	None	Urgent Do repeat ECG, Cardiac markers, Dimer	Needs to see a physician at GRRH	Admission GRRH
GULTEL000164	New	Rom	Acoyo	10	6 to 21	Male	6		Five days	2018-05-23	2018-05-24				RHD, Severe MR, Moderate MS, Mild TR	Valvular/Rheumatic Heart Disease	Heart Failure meds	Diuretic	Lasix 40mg od	Register into registry	Telemedicine follow up
GULTEL000165	New	Obangakolu	Kuluabura	42	Over 21	Male	52		Seven(7) months	2018-05-23	2018-05-24	Sinus Rhythm	LVH, TWave inversion V3 V6, I,aVC	Sinus, LVH with anterolateral Ischemia	Dilated Cardiac chambers, reduced LV function, moderate mr, mild TR	Valvular/Rheumatic Heart Disease	Heart Failure meds	ARB, BB, Diuretic	Telmisatan-H 40/12.5mg od Carvedilol 6.25mg od Lasix 40mg od	Do RFT's, Urinalysis, CBC, Monitor Blood pressure closely	Admission GRRH
GULTEL000166	New	Dyangbi	Patenga	60	Over 50	Male	159		Five(5) months	2018-05-24	2018-05-29	Sinus rhythm	LVH, Q Wave	? Q Waves V1 -V3	Dilated aortic root, Mod AR, Severe MR, Mod TR	Valvular/Rheumatic Heart Disease	Heart Failure meds	Diuretic, ACE-I	TV/Tabs Lasix 40mg OD Enalapril 2.5mg OD	Admission to GRRH	Outpatient follow up (Twalib clinic visit)
GULTEL000167	New	Pece	Tergwana	16	6 to 21	Female	5		None	2018-05-24	2018-05-29				Normal	Normal	None	None	None		None
GULTEL000168	New	AmolatarHeadQuarter	Inomo	40	Over 21	Female	220		Two weeks	2018-05-24	2018-05-29	Sinus		Normal	Normal	Normal	Anti-hypertensive	CCB	Tabs Amilodipine 5mg od	Poor echo window ? Obese 97kg	None
GULTEL000169	New	Pakeyo	Wipolo	40	Over 21	Female	112		one and half years	2018-05-29	2018-05-30	Atrial fibullation		Coarse atrial fibullation	RHD Mod MR?MS, Mod TR	Valvular/Rheumatic Heart Disease	Penicillin, Blood thinner	BPG, Blood thinner	Anticoagulate with Tabs warfarin 5mg od Monthly BPG __1.2MU	Evaluate for nutiasterosis in detail Monitor INR	Outpatient follow up (Twalib clinic visit)
GULTEL000170	New	Akonyibedo	Pakwelo	74	Over 50	Female	12		One year	2018-05-30	2018-05-30	Sinus			Normal but exdude LVH R/O HHD	Normal vs HHD?	Anti-hypertensive	ARB, CCB	Tabs Losatan H 50mg/ 12.5mg od Tabs Amilodepine 5mg od	Stop Propranolol	Telemedicine follow up
GULTEL000171	New	Kal	Pageya	42	Over 21	Female	6		None	2018-05-30	2018-05-30	Sinus		Normal	Normal	Normal	None	None	None at this time	Review r/o causes of DIB and Chest pain Like MI	Admission GRRH
GULTEL000172	New	Lugore	Owalo	71	Over 50	Male	35		6 months	2018-05-31	2018-06-01	Sinus		Normal	Degenerative valve disease, Hypertensive HD (LVH)	Hypertensive Heart Disease	Anti-hypertensive	CCB, ARB	Tabs Amilodipine 5mg od Tabs Lorsatan H 50mg/12.5mg od Stop Nifedipine		Outpatient follow up (Twalib clinic visit)
GULTEL000173	New	Bira	Ogivo	44	Over 21	Female	389		None	2018-06-01	2018-06-04	Sinus	Prolonged PR interval	Ist degree AV block	Normal	Normal	Anti-hypertensive	CCB, ARB	Tabs Amilodipine 5mg od Tabs telvas H 40/12.5mg od	Check for chest issues Has poor echo window	Outpatient follow up (Twalib clinic visit)
GULTEL000174	New	Unyama	Oding	19	6 to 21	Female	15		None	2018-06-01	2018-06-05	Sinus rhythm		Normal ECG	Normal	Normal	None	None	None		None
GULTEL000175	New	Oyere	Acungi	9 mo	0-5	Male	100		None	2018-06-04	2018-06-05				Large Secundum ASD r/o anomalous pulmonary venous return in view of O2 sat 90%	Congenital Heart Disease	Heart Failure meds	Diuretic, Antiarrhythmic	Tab/IV Lasix 5mg od IV/ Digoxin 0.062mg od	Failure to thrive 1) Admission to GRRH 2) Outpatient follow up (Twalib)	Admission GRRH
GULTEL000176	New	Palar	Mura	18	6 to 21	Female	125		None	2018-06-04	2018-06-05	Sinus Rhythms	Twave inversion V1 V3	Sinus Rhythm, ?anterior ischemia	Normal Echo	Normal	None	None	None		None
GULTEL000177	New	Pabit	Oding	91	Over 50	Female	14		10 years	2018-06-04	2018-06-05	Sinus rhythm		Normal	Normal	Normal	None	None	None		None
GULTEL000178	New	Pece	Prison	61	Over 50	Female	6		One month	2018-06-04	2018-06-05	Artetacs_ out Sinus tachycardia		Sinus tachycardia	?LVOT Obstruction	Valvular/Rheumatic Heart Disease	Heart Failure meds	Diuretic, BB	Tabs Lasix 40mg od Tabs Bisopronolol 5mg od	Intorrogate LVOT R/O Aortic Stenosis Outpatient followup (Twalib clinic)	Admission GRRH
GULTEL000179	New	Aringorwot	Layibi	44	Over 21	Female	7		None	2018-06-06	2018-06-07	Sinus bradycardia		Sinus bradycardia	Dilated right cardiac chambers, mild TR	Isolated Right Heart Disease	Heart Failure meds	Diuretic	Stop Captopril and Aprinox Give Lasix if there's Oedema	Does patient have cough, Do CXR Physician review at GRRH	Admission GRRH
GULTEL000180	New	Kirombe	Kirombe	35	Over 21	Female	5		None	2018-06-06	2018-06-07	Sinus Rhythm	LVH by voltage criteria	Sinus Rhythm, LVH	Normal Echo	Normal	None	None	None	Follow blood pressure (TREND)	Telemedicine follow up
GULTEL000181	New	Jika	Ongona	70	Over 50	Female	10		four(4) months	2018-06-07	2018-06-07	Sinus bradycardia		Sinus bradycardia	LVH, Thickened aortic valve, mild AR	Hypertensive Heart Disease	Anti-hypertensive	Anti-hypertensive	Good BP Control- Continue treatment	Do lipid profile, RFT's	Telemedicine follow up
GULTEL000182	New	Lacor	Lacor	2 mo	0-5	Female	10		None	2018-06-08	2018-06-11				Normal	Normal	None	None	None		None
GULTEL000183	Follow-up	Laliya	Laliya	67	Over 50	Male	8		None	2018-06-11	2018-06-13	Sinus Rhythm	1st degree AV block, Qwave V1 V3, left axis deviation	Sinus Rhythm, 1st degree AV block, anteroceptal Ischemia age undetermined (?old)	Ischemic heart disease, mild LV Systolic dysfunction	DCMP/Ischemia	Heart Failure meds	BB	uptitrate the Doses- start with Carvedilol for better BP- optimization	Do lipid profile, RFT, HBA/C, Troponin	Outpatient follow up (Twalib clinic visit)
GULTEL000184	New	Ogabi	Lwala	1	0-5	Female	220		None	2018-06-11	2018-06-18				Complete AV Canal defect	Congenital Heart Disease	Heart Failure meds	Diuretic, ACE-I	Continue Lasix/ Captopril		Outpatient follow up (Twalib clinic visit)
GULTEL000185	New	Customcorner	Kirombe	83	Over 50	Female	87		None	2018-06-11	2018-06-13	Sinus Rhythm		Sinus Rhythm	Normal	Normal	Anti-hypertensive	BB	Change from Carvedilol to Bisoprolol		Telemedicine follow up
GULTEL000186	New	Atiak	Pacilo	2 mo	0-5	Female	64		None	2018-06-11	2018-06-18				Large outlet VSD (?DORV) Moderate sectum ASD	Congenital Heart Disease	Heart Failure meds	Diuretic	Lasix 5mg od		Outpatient follow up (Twalib clinic visit)
GULTEL000187	New	Layibi	Library	13	6 to 21	Male	4		One month	2018-06-11	2018-06-13	Sinus Rhythm		Sinus Rhythm	Normal	Normal	None	None	None	None	Telemedicine follow up
GULTEL000188	New	Coorom	Pangoro	1 mo	0-5	Female	48		None	2018-06-11	2018-06-18				Normal	Normal	None	None	None		None
GULTEL000189	Follow-up	Omokokitonge	Idobo	80	Over 50	Male	45		One year	2018-06-11	2018-06-13	Sinus bradycardia	First degree Avblock, LVH	Sinus bradycardia, Ist degree AVblock LVH	Degenerative valves changes, aneurysmal LV apex, mild LV dysfunction	Valvular/Rheumatic Heart Disease	Heart Failure meds	Heart Failure meds	Continue ACEi, Spironolactone, Lasix, ASA	Avoid betablockers Do lipid profile, Blood sugar, RFT's	Telemedicine follow up
GULTEL000190	Follow-up	SeniorQuater	Laroo	14	6 to 21	Female	3		One day	2018-06-12	2018-06-14				? Borderline RHD	Valvular/Rheumatic Heart Disease	None	None	Borderline RHD		Telemedicine follow up
GULTEL000191	New	PeceLukung	Prison	84	Over 50	Female	2		One year	2018-06-12	2018-06-14	Sinus	Twave inversion II, III, avs, V5 V6	Sinus Rhythm, inferolateral Ischemia	Dilated right cardiac chambers, moderate Tricuspid regurgitation	Isolated Right Heart Disease	Heart Failure meds	Diuretic	Stop Mifedipine and Aprinox Use Lasix 40mg BD	Do D- Dimes ____ Pulmonary embolism likely	Admission GRRH
GULTEL000192	New	Lacanquite	Techno	15	6 to 21	Female	9		4 months	2018-06-12	2018-06-14				RHD, Severe MR, Severe TR	Valvular/Rheumatic Heart Disease	Heart failure meds, penicllin	BPG, Diuretic	Add Benzathene penicillin Increase Lasix Dose	Needs Surgery - MVR, TVr	Outpatient follow up (Twalib clinic visit)
GULTEL000193	New	Awaranga	Patuda	48	Over 21	Female	2		None	2018-06-13	2018-06-18	Sinus bradycardia	rSr pattern in V1? RBBB	Sinus bradycardia, Partial RBBB	Normal	Normal	Anti-hypertensive	CCB, ARB	Nifedipine 20mg BD Lorsatan 50mg OD		Outpatient follow up (Twalib clinic visit)
GULTEL000194	New	Ariaga	Bwongaweno	7	6 to 21	Male	5		One day	2018-06-13	2018-06-18				Normal	Normal	None	None	None		None
GULTEL000195	New	Kasubi	Bardege	9	6 to 21	Male	4		Two(2) weeks	2018-06-14	2018-06-18				Normal	Normal	None	None	None		None
GULTEL000196	New	KochGoma	Kal	21	6 to 21	Male	15		Two(2) months	2018-06-14	2018-06-21	Sinus Rhythm		Sinus Rhythm- Normal ECG	Normal Echo	Normal	None	None	None		None
GULTEL000197	New	Layibi	Layibi	48	Over 21	Female	3		None	2018-06-14	2018-06-19	Sinus rhuthm	HR 886pm	Normal	Normal	Normal	Anti-hypertensive	CCB	Tabs Amlozat H Stop Carvedilol		Outpatient follow up (Twalib clinic visit)
GULTEL000198	New	Lajorongole	Labuge	65	Over 50	Female	15		Four(4) years	2018-06-14	2018-06-19	Sinus bradycardia	HR 53bpm		Normal	Normal	Anti-hypertensive	CCB	Stop Nifedipine Start Amilodipine 5mg od		Outpatient follow up (Twalib clinic visit)
GULTEL000199	New	Wangolam	Lumule	11	6 to 21	Male	122		Two days	2018-06-14	2018-06-19				RHD Severe MR Mod - Severe AR, Mild TR	Valvular/Rheumatic Heart Disease	Penicillin, Heart failure meds	BPG, Diuretic, ACE-I	I.m BPG - 0.6mu monthly Tabs Lasix 20mg od Tabs Captopril 12.5mg BD		Outpatient follow up (Twalib clinic visit)
GULTEL000200	New	Lalar	Banyabono	7 mo	0-5	Male	42		None	2018-06-18	2018-06-19				Large Membranous VSD	Congenital Heart Disease	Heart Failure meds	Diuretic, ACE-I	Tabs Lasix 5mg od Tabs Captopril 3.12mg od		Outpatient follow up (Twalib clinic visit)
GULTEL000201	New	Padibe	Palar	2	0-5	Male	150		None	2018-06-18	2018-06-19				R/O Tetralogy of fallot	Congenital Heart Disease	Heart Failure meds	BB	Tabs propranolol 10mg od		Outpatient follow up (Twalib clinic visit)
GULTEL000202	New	Mican	Kanyangoga	37	Over 21	Male	4		None	2018-06-18	2018-06-20	Sinus rhyth	LAE, LVH Lateral Twave segement depression	LAE, LVH with strain	Aortic root dilatation/ ascending aortic aneurysm with MR Dilated Cardiomyopathy with severe LV dysfunction	DCMP/Ischemia	Heart Failure meds	BB, Diuretic, ACE-I, Aspirin	Carvedilol 6.25mg BD Spironolactone 25mg od Enalapril 5mg od Lasix 40mg BD ASA 75mg OD	Admit GRRH	Admission GRRH
GULTEL000203	New	Layibi	Layibi	16	6 to 21	Male	61		One day	2018-06-18	2018-06-20				RHD, Moderate to Severe Mitral Stenosis	Valvular/Rheumatic Heart Disease	None	None	Suitable for balloon mitral valve Dilation (BMV)		Outpatient follow up (Twalib clinic visit)
GULTEL000204	New	Turokal	Turo	15	6 to 21	Female	50		Two(2)	2018-06-18	2018-06-20				RHD, Severe MR Mild pericardial Effusion	Valvular/Rheumatic Heart Disease	Heart failure meds, penicllin	BPG, ACE-I, Antiarrhythmic, Diuretic	Frusemide 40mg BD Spironolactone 25mg OD Digoxin 0.125mg OD Enalapril 5mg OD Monthly BPG 1.2 mega		Outpatient follow up (Twalib clinic visit)
GULTEL000205	New	Odokomit	Laponomuk	11 mo	0-5	Female	204		None	2018-06-20	2018-06-27				L - R Shunt? PDA	Congenital Heart Disease	None	None	No needs yet	Repeat detailed Paed echo	Outpatient follow up (Twalib clinic visit)
GULTEL000206	New	LayibiCentral	Tergwana	47	Over 21	Female	4		One year	2018-06-21	2018-07-09	Sinus rhythm	Occassional VPCs	Sinus rhythm woth Occasional VPCs	Normal	Normal	Anti-hypertensive	CCB	Continues Nifedipine		None
GULTEL000207	New	Giragira	Giragira	47	Over 21	Female	20		Two(2) years	2018-06-22	2018-06-27	Sinus rhythm	LVH with strain	LVH with Strain	Resolving Dilated Cardiomyopathy	DCMP/Ischemia	None	None	(As seen during outreach)		Outpatient follow up (Twalib clinic visit)
GULTEL000208	New	Ciforo	Mugi	49	Over 21	Male	64		Three(3) weeks	2018-06-26	2018-06-27	Sinus	Persistent Sin V5,6	Persistent Sin V5,6 May be pulmonary disease/ obesity RVH	Hypertensive heart disease Concentric LVH	Hypertensive Heart Disease	Anti-hypertensive	ARB, CCB	Lorsatan H 62.5mg od Amlodipine 5mg od		Outpatient follow up (Twalib clinic visit)
GULTEL000209	New	Opokbarolam	Amarokalak	75	Over 50	Male	32		None	2018-06-26	2018-06-27				Mild degenerative Heart valve disease	Valvular/Rheumatic Heart Disease	Anti-hypertensive	CCB, ARB, Aspirin	Nifedipine 20mg BD Lorsatan H62.5mg OD ASA 75mg od	To hypertension clinic	Outpatient follow up (Twalib clinic visit)
GULTEL000210	New	Laliyadwol	Laliya	16	6 to 21	Female	6		One day	2018-06-26	2018-06-27				Partial AV canal defect.	Congenital Heart Disease	Heart Failure meds	Diuretic, Antiarrhythmic	Lasix 20mg od Digoxin 0.125mg od		Outpatient follow up (Twalib clinic visit)
GULTEL000211	New	BlockThree	ZoneSeven	27	Over 21	Female	162		Eight(8) months	2018-06-27	2018-06-28	Normal		Normal	Essentially normal Echo	Normal	None	None	Stop Carvedilol	Do RFT's ,CBC, Urinalysis Physician R/V) to see	Outpatient follow up (Twalib clinic visit)
GULTEL000212	New	CustomCorner	Techo	88	Over 50	Female	4		None	2018-06-27	2018-06-28	Sinus Rhythm	Left axis deviation, LVH by voltage criteria	Sinus Rhythm, LAD, LVH	Aortic Sclerosis	Valvular/Rheumatic Heart Disease	Anti-hypertensive	ARB, CCB, Aspirin	Stop carvedilol Add Amlodipine 5mg od Continue Losartan- H & ASA		Outpatient follow up (Twalib clinic visit)
GULTEL000213	New	Olonya	Lacor	9	6 to 21	Female	12		One day	2018-06-28	2018-07-02				RHD, Moderate to Severe MR	Valvular/Rheumatic Heart Disease	Penicillin, Heart failure meds	BPG, Diuretic, ACE-I	Lasix 20mg od Enalapril 2.5mg od BPG 0.6mega Monthly	Enrol in RHD registry	Outpatient follow up (Twalib clinic visit)
GULTEL000214	New	Oturuoloya	Oitino	9	6 to 21	Male	15		One day	2018-06-28	2018-07-02				Large Secundum ASD Dilated RA + RV	Congenital Heart Disease	Heart Failure meds	Diuretic	Lasix 20 mg od		Outpatient follow up (Twalib clinic visit)
GULTEL000215	New	Lagwiny	Punena	10	6 to 21	Male	8		None	2018-06-28	2018-07-02				CHD- DORV Large inlet VSD Large ASD	Congenital Heart Disease (repaired)	Heart Failure meds	Diuretic	Lasix 20mg od		Outpatient follow up (Twalib clinic visit)
GULTEL000216	New	Lagwiny	Punena	9	6 to 21	Male	21		One day	2018-06-28	2018-07-03				RHD/ Severe AR /Severe MR	Valvular/Rheumatic Heart Disease	Penicillin, Heart failure meds	BPG, Diuretic, ACE-I	Lasix 20mg od Enalapril 2.5mg od Monthly BPG 0.6 Mega	Enroll in RHD Registry	Outpatient follow up (Twalib clinic visit)
GULTEL000217	New	Agongalayik	Agonga	11	6 to 21	Female	8		One day	2018-06-28	2018-07-03				CHD - Mitral Valve Prolapse Mild - Moderate MR	Congenital Heart Disease	None	None	None		Outpatient follow up (Twalib clinic visit)
GULTEL000218	New	PawelCentral	Pawel	60	Over 50	Female	72		None	2018-06-28	2018-07-03	Sinus rhythm		Normal	Normal	Normal	Anti-hypertensive	Diuretic, CCB	Continues Aprinox and Amlodipine		None
GULTEL000219	New	KasubiCentral	Kasubi	32	Over 21	Male	4		One week	2018-06-29	2018-07-03	Sinus rhythm	High LV Voltage / ERP	Normal	Normal	Normal	None	None	None		None
GULTEL000220	New	Bwonagweno	Ariaga	69	Over 50	Female	3		Three(3) months	2018-06-29	2018-07-03	Complete heart block with junctional escape LVH with Strain		Complete heart block with Junctional escape	Hypertensive heart disease Mild Concentric LVH	Hypertensive Heart Disease	Anti-hypertensive	ARB, CCB, Aspirin	Lorsatan 50mg od Nifedipine 20mg BD ASA 75mg od		Outpatient follow up (Twalib clinic visit)
GULTEL000221	New	Pece	Tergwana	36	Over 21	Female	4		Three(3) days	2018-06-29	2018-07-03	Sinus		Normal	Normal	Normal	Anti-hypertensive	BB	Atenolol 50mg od (Measure BP over 1 month)	Hypertension Clinic	None
GULTEL000222	New	Gangdyang	Pandwong	60	Over 50	Male	106		None	2018-06-29	2018-07-04	Sinus rhythm	LVH with strain	LV with Strain	Dilated Cardiomyopathy Severe LV dysfunction	DCMP/Ischemia	Heart Failure meds, NSAIDs	Diuretic, ACE-I, Antiarrhythmic, Aspirin, BB	ASA 75mg od Lasix 40mg bd Enalapril 5mg od Carvedilol 6.25mg od Digoxin 0.125 mg od		Outpatient follow up (Twalib clinic visit)
GULTEL000223	New	Owor	Patiko	15	6 to 21	Female	16		One day	2018-07-03	2018-07-04				Normal	Normal	None	None	Normal		None
GULTEL000224	New	Lacongoanya	Punena	18	6 to 21	Male	26		One day	2018-07-03	2018-07-04				Tachycardia throughout the study	Normal	None	None	None at this time	Need ECG	Telemedicine follow up
GULTEL000225	New	Bardege	Bardege	18	6 to 21	Male	4		One day	2018-07-03	2018-07-04				Mild MR	Normal	None	None	R/O Subclinical RHD No Drugs at this time		Telemedicine follow up
GULTEL000226	New	Odini	Pailo	14	6 to 21	Male	12		Three(3) days	2018-07-03	2018-07-04				Normal	Normal	None	None	None		None
GULTEL000227	New	Lukung	Laroo	12	6 to 21	Male	4		One day	2018-07-03	2018-07-04				Normal	Normal	None	None	No drugs		None
GULTEL000228	New	Mican	Kanyangoga	10	6 to 21	Female	3		None	2018-07-03	2018-07-04				Mild MR	Valvular/Rheumatic Heart Disease	None	None	R/0 Subclinical RHD		Outpatient follow up (Twalib clinic visit)
GULTEL000229	New	Jupa	Kalawinya	78	Over 50	Male	42		Three(3) years	2018-07-03	2018-07-04	Sinus	LVH	LVH	? Atherosclerotic valve disease	DCMP/Ischemia	Anti-hypertensive, Lipid lowering	Statin, Anti-hypertensive	Tabs Atorax 40mg od then 20mg od Maintain Antihypertensive	Dr Aliku to doppler LVOT	Outpatient follow up (Twalib clinic visit)
GULTEL000230	New	Opokobarolam	Amarkalak	65	Over 50	Female	32		None	2018-07-03	2018-07-06	Atrial fibrillation with occassional VPCs	LV with Strain	Atrial fibrillation, LVH with strain	Suspect Tachycardiomyopathy Moderate MR, Moderate TR	DCMP/Ischemia	Anti-hypertensive, heart failure meds, antiarrthymic	Diuretic, ACE-I, Antiarrhythmic, Aspirin	Tab Digoxin 0.125mg od IV Lasix 40mg od Enalapril 2.5mg od ASA 75mg od Spironolacton 25mg od	Admit to GRRH	Outpatient follow up (Twalib clinic visit)
GULTEL000231	New	Pece	Vanguard	79	Over 50	Female	4		None	2018-07-03	2018-07-06	Sinus rhytm		Normal	Normal	Normal	None	None	No Medication		None
GULTEL000232	New	Pece	Tergwana	15	6 to 21	Female	4		One day	2018-07-04	2018-07-06				Normal	Normal	None	None	None		None
GULTEL000233	New	Alokolum	Alokolum	18	6 to 21	Female	10		One day	2018-07-04	2018-07-06				Normal	Normal	None	None	None		None
GULTEL000234	New	Koro	Pageya	13	6 to 21	Female	4		None	2018-07-04	2018-07-04				Normal	Normal	None	None	None		None
GULTEL000235	New	Lacor	Patuda	14	6 to 21	Female	10		One day	2018-07-04	2018-07-06				Complete AV Canal defect (Maybe transitional), Cleft Mitral Valve	Congenital Heart Disease	Heart Failure meds	Diuretic	Lasix 20mg od		Telemedicine follow up
GULTEL000236	New	Amwa	Minakulu	18	6 to 21	Female	150		One day	2018-07-04	2018-07-06	Sinus rhythm		Normal	Normal	Normal	None	None	None		None
GULTEL000237	New	Aywee	Tergwana	18	6 to 21	Female	6		One day	2018-07-04	2018-07-06				Normal	Normal	None	None	None		None
GULTEL000238	New	KoloQtr	Tergwana	12	6 to 21	Female	6		One day	2018-07-05	2018-07-09				Ebsteins Anomally Small PFO	Congenital Heart Disease	Heart Failure meds	Diuretic	Lasix 20mg od Do ECG		Outpatient follow up (Twalib clinic visit)
GULTEL000239	New	Layibi	Layibi	7	6 to 21	Female	5		One day	2018-07-05	2018-07-09				Large ASD RV + RA Volume overload	Congenital Heart Disease	Heart Failure meds	Diuretic	Lasix 20mg od		Outpatient follow up (Twalib clinic visit)
GULTEL000240	New	Pece	Pece	47	Over 21	Male	6		One day	2018-07-05	2018-07-09	Sinus Rhythm	LVH with Strain	LVH with Strain	Dilated Cardiomyopathy Severe LV Systolic dysfunction	DCMP/Ischemia	Heart Failure meds	Diuretic, ACE-I, BB	Lasix 40mg bd Enalapril 5mg od Carvedilol 6.25mg od Spironolactone 25mg od		Outpatient follow up (Twalib clinic visit)
GULTEL000241	New	Katikati	Oitino	11	6 to 21	Female	7		None	2018-07-05	2018-07-11				Normal	Normal	None	None	None		None
GULTEL000242	New	Katikati	Oitino	15	6 to 21	Female	7		None	2018-07-05	2018-07-11				Borderline RHD (category B)	Valvular/Rheumatic Heart Disease	None	None	No Medication at this time		Outpatient follow up (Twalib clinic visit)
GULTEL000243	New	Jude	Forgod	13	6 to 21	Female	6		One day	2018-07-05	2018-07-11				Normal	Normal	None	None	No Medication at this time		None
GULTEL000244	New	Lagwai	Lagwai	11	6 to 21	Male	130		Three(3) weeks	2018-07-05	2018-07-11				Normal	Normal	None	None	None		None
GULTEL000245	New	PoliceBarrack	HolyRosary	9	6 to 21	Female	3		One day	2018-07-05	2018-07-09				RHD	Valvular/Rheumatic Heart Disease	Penicillin	BPG	1m BPG 1.2mg monthly	1) Elicite L/O Acute rheumatic features -pain -Fevers etc 2) Please do ECGs for children?	Outpatient follow up (Twalib clinic visit)
GULTEL000246	New	Lotibol	Atwol	10	6 to 21	Female	120		Two(2) weeks	2018-07-05	2018-07-09				Dilated Cardiomyopathy Severe LV Systolic dysfunction Moderate MR, Moderate TR	DCMP/Ischemia	Heart Failure meds, NSAIDs	Diuretic, ACE-I, Antiarrhythmic, Aspirin	Do ASO titres to exclude rheumatic myocarditis Tabs Frusemide 20mg bd Enalapril 2.5mg od Spironalacton 25mg od Digoxin 0.125mg od ASA 75mg od	Do ASO titres	Outpatient follow up (Twalib clinic visit)
GULTEL000247	New	pece	Lukung	14	6 to 21	Male	6		One day	2018-07-06	2018-07-09	Atrial fibrillation	Rapid ventricular response	Atrial Fibrillation with rapid ventricular response	Dilated Cardiomyopathy Severe LV dysfunction	DCMP/Ischemia	Heart Failure meds, NSAIDs	Diuretic, ACE-I, Antiarrhythmic, Aspirin, BB	Carvendilol 3.125mg od Lasix 40mg bd Digoxin 0.125mg od Enalapril 2.5mg od ASA 75mg od		Telemedicine follow up
GULTEL000254	New	Layibi	Layibi	70	Over 50	Female	8		None	2018-07-07	2018-07-11	Atrial Fibrillation	Bradycardia HR= 36	Atrial Fibrillation with slow ventricular response	Degenerative heart disease Mild AR, Mild MR	Valvular/Rheumatic Heart Disease	NSAID	Aspirin	ASA 75mg od	Stop Bisoprolol	Outpatient follow up (Twalib clinic visit)
GULTEL000248	New	Kanyangoga	Kanyangoga	50	Over 21	Female	2		None	2018-07-09	2018-07-09	Sinus	T wave inversion in V6		? LVH	Hypertensive Heart Disease	Anti-hypertensive, heart failure meds	Diuretic, CCB, ARB	Tabs Amlodipine 5mg od Tabs Telmisartan H 40mg /12.5mg od IV Lasix 40mg od 5/7	? Hypertensive Heart Disease	Outpatient follow up (Twalib clinic visit)
GULTEL000249	New	Kirombe	Techo	10	6 to 21	Female	7		One day	2018-07-09	2018-07-09				Normal	Normal	None	None	None		None
GULTEL000250	New	Pece	Aywee	12	6 to 21	Male	7		One day	2018-07-09	2018-07-09				Normal	Normal	None	None	None - Save monthly BPG	Do ASOT	Outpatient follow up (Twalib clinic visit)
GULTEL000251	New	Layibi	Layibi	9	6 to 21	Female	3		One day	2018-07-09	2018-07-09				Small Peri membranous VSD	Congenital Heart Disease	None	None	None - save Infective endocarditis prophylaxis	Examine Chest for a Murmur	Outpatient follow up (Twalib clinic visit)
GULTEL000252	New	Layibi	Layibi	22	Over 21	Female	3		One day	2018-07-09	2018-07-16				Normal	Normal	None	None	None		None
GULTEL000253	New	ObiyaEast	Foegod	10	6 to 21	Male	7		None	2018-07-09	2018-07-11				Borderline RHD	Valvular/Rheumatic Heart Disease	None	None	None		Outpatient follow up (Twalib clinic visit)
GULTEL000255	New	Lacor	Lacor	13	6 to 21	Male	6		One day	2018-07-11	2018-07-12				Normal Echo	Normal	None	None	None		None
GULTEL000256	New	Pece	Vanguard	10	6 to 21	Male	5		One day	2018-07-11	2018-07-12				NORMAL	Normal	None	None	None		None
GULTEL000257	New	Lacor	Lacor	13	6 to 21	Female	6		One day	2018-07-11	2018-07-12				Large membranous ASD, L- R Shunt	Congenital Heart Disease	None	None	No Medication at this time		Outpatient follow up (Twalib clinic visit)
GULTEL000258	New	Twonokun	Agonga	13	6 to 21	Male	10		One day	2018-07-11	2018-07-12				Normal	Normal	None	None	None		None
GULTEL000259	New	Oitinio	Patiko	10	6 to 21	Male	8		One day	2018-07-11	2018-07-16				Large secundum ASD	Congenital Heart Disease	Heart Failure meds	Diuretic	Lasix 20 mg od		Outpatient follow up (Twalib clinic visit)
GULTEL000260	New	Dwol	Laliya	7	6 to 21	Male	6		One day	2018-07-11					Supramitral ring with mild mitral stenosis	Congenital Heart Disease	None	None	None		Outpatient follow up (Twalib clinic visit)
GULTEL000261	New	ObiyaWest	Forgod	11	6 to 21	Female	6		One day	2018-07-11	2018-07-12				Mild mitral valve prolapse (AML) with mild MR	Congenital Heart Disease	None	None	No		Outpatient follow up (Twalib clinic visit)
GULTEL000262	New	Koro	Pageya	15	6 to 21	Male	12		One day	2018-07-11	2018-07-12				Normal	Normal	None	None	None		None
GULTEL000263	New	Oguru	Laliya	57	Over 50	Female	10		3 years	2018-07-11	2018-07-16	Sinus Bradycardia, Prolong PR interval	HR - 41bpm	Marked Bradycardia	Mild MR, Mild TR	Normal	None	None	Stop Captopril & Propranolol	Repeat ECG tomorrow or in 6 hours	Telemedicine follow up
GULTEL000264	New	Pawel	Patiko	58	Over 50	Female	15		4 years	2018-07-11	2018-07-12	Sinus Rhythm	Occassional PVCs	Sinus Rhythm with occassional PVC's	Normal Echo	Normal	Anti-hypertensive	Anti-hypertensive	Hypertensive controlled on medication Continue hypertension meds		Telemedicine follow up
GULTEL000265	New	Limu	Laroo	36	Over 21	Male	1			2018-07-12	2018-07-13	Sinus rhythm		Sinus	Normal	Normal	None	None	None		None
GULTEL000266	New	Pece	Lukung	11	6 to 21	Female	7		One day	2018-07-12	2018-07-16				Borderline RHD	Valvular/Rheumatic Heart Disease	None	None	None		Outpatient follow up (Twalib clinic visit)
GULTEL000267	New	Pece	pece	11	6 to 21	Female	3		One day	2018-07-12	2018-07-16				Mitral valve prolapse Mild MR	Congenital Heart Disease	None	None	None		Outpatient follow up (Twalib clinic visit)
GULTEL000268	New	Pece	Pawel	13	6 to 21	Female	8		One day	2018-07-12	2018-07-16				Large secundum ASD	Congenital Heart Disease	Heart Failure meds	Diuretic	Lasix 20mg od		Outpatient follow up (Twalib clinic visit)
GULTEL000269	New	Pece	Podiya	14	6 to 21	Male	6		One day	2018-07-12	2018-07-16				Borderline RHD	Valvular/Rheumatic Heart Disease	None	None	None		Outpatient follow up (Twalib clinic visit)
GULTEL000270	New	Ariaga	Bwonagweno	10	6 to 21	Male	0.5		One week	2018-07-13	2018-07-16				Normal	Normal	None	None	None	Why was BPG Started?	None
GULTEL000271	New	Okangali	Okangali	59	Over 50	Male	78		One month	2018-07-13	2018-07-16	Sinus rhythm	ST Segment eleviation v1 - V2	T wave inverson in v3 - v6, I&II	Mild AR, Trivial TR	Valvular/Rheumatic Heart Disease	Anti-hypertensive	ARB, CCB	Lorsatan H - 50mg/ 12.5mg od Amilodipine 5mg od	Stop Lasix, Nifedipine Start Lorsatan H - 50mg/ 12.5mg od Stop - Captopril	Outpatient follow up (Twalib clinic visit)
GULTEL000272	New	Rom	Pageya	75	Over 50	Male	12		None	2018-07-13	2018-07-16	Atrial fibullation	Twave	ST - T depression in V4 - V5	Dilated Cardiomyopathy, Severe LV Systolic system - Mod MR, Mild TR	DCMP/Ischemia	Heart Failure meds, Blood thinner	ACE-I, BB, Blood thinner	Tabs Carvendilol 3.125mg BD Tabs Wafarin 2.5mg OD Tabs Ecorin 75 mg OD IV Caftraxone 2g od Tabs Enalapril 5mg od IV Gentamin 60mg od	Aprinox? If able to monitor INR CXR 02 Theraphy 5 min CBC	Admission GRRH
GULTEL000273	Follow-up	Alwi	Orum	67	Over 50	Female	30		None	2018-07-16	2018-07-17				Dilated Cardiomyopathy	DCMP/Ischemia	Heart Failure meds	Diuretic, BB	Tabs Carvendilol 25mg BD Tabs Lasix 40mg OD		Outpatient follow up (Twalib clinic visit)
GULTEL000274	New	Laroo	Laroo	10	6 to 21	Female	3		One day	2018-07-16	2018-07-18				Moderately sized PM VSD Partly closed by the TV ? Bilateral SVC	Congenital Heart Disease	None	None	To be reviewed on Monday by Dr ALliku		Outpatient follow up (Twalib clinic visit)
GULTEL000275	New	Ogom	Ogom	1	0-5	Female	130		None	2018-07-16	2018-07-17				Complete AV Canal defect, Turbulence in infundibular, Balanced ventricles	Congenital Heart Disease	Heart Failure meds	Diuretic, ACE-I	Tabs Lasix 5mg od 3/12 Tabs Captopril 3.125mg BD 3/12	Will need further evaluation for Surgery	Transfer to UHI
GULTEL000276	New	Laroo	Laroo	1 wk	0-5	Male	4		None	2018-07-16	2018-07-17				Turbulence in RPA R/O Branch RPA Stenosis	Normal/ Branch RPA stenosis?	None	None	R/O Branch RPA Stenosis		Outpatient follow up (Twalib clinic visit)
GULTEL000277	New	Forgod	Forgod	3	0-5	Female	6		None	2018-07-16	2018-07-17				Normal	Normal	None	None	No drugs		None
GULTEL000278	New	Layibi	Layibi	35	Over 21	Female	5		None	2018-07-16	2018-07-17				R/O Bilateral SVC	Normal	None	None	No Drugs		None
GULTEL000279	New	Owak	Agonga	22	Over 21	Male	10		None	2018-07-17	2018-07-17				Mild MR, Mild AR, Trivial TR	Valvular/Rheumatic Heart Disease	None	None	No drugs		Telemedicine follow up
GULTEL000280	New	Katikati	Alokolum	6 mo	0-5	Male	7		None	2018-07-17	2018-07-18				? Tiny PDA	Congenital Heart Disease	None	None	None		Outpatient follow up (Twalib clinic visit)
GULTEL000281	New	Kubwo	Kamola	18	6 to 21	Male	250		None	2018-07-17	2018-07-18				Normal	Normal	None	None	None		None
GULTEL000282	New	Lacor	Lacor	16	6 to 21	Female	7		One day	2018-07-17	2018-07-18				Normal	Normal	None	None	None	Do ASOT	Outpatient follow up (Twalib clinic visit)
GULTEL000283	New	Lemo	Pongdwong	30	Over 21	Female	104		One month	2018-07-17	2018-07-18	Sinus	RBBB, ST Segement elevation V3 - V6		Possible DORV ASD, VSD Secundum Physiology	Congenital Heart Disease	NSAIDs	NSAIDs	Tabs Ibuprofen 40mg	Show Pericardium well on echo Do Sub Coastal view Investigate CBC CRP	Outpatient follow up (Twalib clinic visit)
GULTEL000284	New	SeniorQuarter	Laroo	10	6 to 21	Male	4		None	2018-07-17	2018-07-25				Normal	Normal	None	None	None		None
GULTEL000285	New	Layibi	Tergwana	67	Over 50	Female	6		Three(3) years	2018-07-17	2018-07-18	T wave inverson on V1 - V3	Non Specific Twave inverson	Diffuse Twave Change	Dilated right heart chambers, Trivial TR	Isolated Right Heart Disease	None	None	Look for cause		None
GULTEL000286	New	Laliya	Dwol	19	6 to 21	Male	10		One day	2018-07-17	2018-07-27				Normal	Normal	None	None	Normal		None
GULTEL000287	New	Laliya	Dwol	18	6 to 21	Male	10		One day	2018-07-17	2018-07-18				Normal	Normal	None	None	None	Please do not send patients with no symptoms	None
GULTEL000288	New	Layibi	Library	17	6 to 21	Female	6		One day	2018-07-17	2018-07-18				Mild MR, r/o Sub clinical RHD	Normal	None	None	None		None
GULTEL000289	New	Agwok	Gem	5	0-5	Female	30		None	2018-07-17	2018-07-18				Dilated Cardiomyopathy Severe LV Systolic	DCMP/Ischemia	Heart Failure meds	Diuretic, BB	Tabs Carvedilol 3.12mg BD Tabs Lasix 10mg od	Stop BPG	Outpatient follow up (Twalib clinic visit)
GULTEL000290	New	Kasubi	Bardege	12	6 to 21	Female	4		One day	2018-07-18	2018-07-20				RHD, Severe MR, Mild AR	Valvular/Rheumatic Heart Disease	Heart failure meds, penicllin	Diuretic, ACE-I	Captopril 3.125mg BD Lasix 20mg BD Try Benzathine penicillin 1.2mg monthly	Do ASOT Titres	Outpatient follow up (Twalib clinic visit)
GULTEL000291	New	Layibi	Layibi	12	6 to 21	Female	3		One day	2018-07-18	2018-07-20				Partial AV canal defect	Congenital Heart Disease	Heart Failure meds	Diuretic, ACE-I	Lasix 20mg od Enalapril 2.5mg od		Outpatient follow up (Twalib clinic visit)
GULTEL000292	New	HolyRosary	Laroo	16	6 to 21	Male	3		One day	2018-07-18					RHD, Mild AR, Mild MR Mild TR	Valvular/Rheumatic Heart Disease	Penicillin	BPG	Monthly BPG 1.2Mega	Enroll in RHD Registry	Outpatient follow up (Twalib clinic visit)
GULTEL000293	New	Tumatoo	Ocettoke	35	Over 21	Male	114		Four months	2018-07-18	2018-07-20	Sinus Bradycardia		Normal	Normal	Normal	None	None	None		None
GULTEL000294	New	Olialong	Kirombe	8	6 to 21	Female	3		None	2018-07-18	2018-07-25				Moderate to large Secundum ASD Mild RV Volume overload	Congenital Heart Disease	Heart Failure meds	Diuretic	Frusemide 20mg od		Outpatient follow up (Twalib clinic visit)
GULTEL000295	New	Layibi	Techo	37	Over 21	Female	8		One day	2018-07-18	2018-07-25	Sinus Sarrhythmia	High LV Voltage	Normal	Normal	Normal	None	None	None		None
GULTEL000296	New	Atede	Koro	18	6 to 21	Male	16		One day	2018-07-18	2018-07-25				RHD Severe AR, Trivial TR, Trivial MR	Valvular/Rheumatic Heart Disease	Penicillin, Heart failure meds	BPG, ACE-I, Diuretic	Enalapril 5mg od Lasix 20mg od Monthly BPG 1.2 Mega	Enroll in RHD Clinic	Outpatient follow up (Twalib clinic visit)
GULTEL000297	New	KanyangogaA	Kanyangoga	14	6 to 21	Female	3		None	2018-07-18					Normal	Normal	None	None	None		None
GULTEL000298	New	Forgod	Forgod	8	6 to 21	Male	6		One day	2018-07-19	2018-07-26				Normal	Normal	None	None	Normal		None
GULTEL000299	New	Layibi	Layibi	19	6 to 21	Male	8		One day	2018-07-19	2018-07-26				Essentially normal	Normal	None	None	None		None
GULTEL000300	New	Negri	Forgod	19	6 to 21	Male	8		One day	2018-07-19	2018-07-26				None	Normal	None	None	None		None
GULTEL000301	New	Parabongo	Oboo	18	6 to 21	Male	24		One day	2018-07-19	2018-07-26				Normal	Normal	None	None	None		None
GULTEL000302	New	Airfield	Airfield	10	6 to 21	Male	4		None	2018-07-19	2018-07-30				Small PDA	Congenital Heart Disease	None	None	None		Outpatient follow up (Twalib clinic visit)
GULTEL000303	New	Lacor	Lacor	21	6 to 21	Male	7		One day	2018-07-19	2018-07-27				Normal Echo	Normal	None	None	Normal		None
GULTEL000304	New	Lacor	Lacor	21	6 to 21	Male	7		One day	2018-07-19	2018-07-26				Normal	Normal	None	None	Normal		None
GULTEL000305	New	Layibi	Library	10	6 to 21	Female	5		One day	2018-07-19	2018-07-26				Normal	Normal	None	None	None		None
GULTEL000306	New	Ariaga	Bwonagweno	15	6 to 21	Male	4		One day	2018-07-19	2018-07-26				Normal Echo	Normal	None	None	No Medication	Do ASOT Titres	None
GULTEL000307	New	Burley	Layibi	42	Over 21	Female	3		Three(3) days	2018-07-20	2018-07-27	Sinus Rhythm		Normal ECG	Mild TR, Otherwise normal Echo	Normal	None	None	R/O Pulmonary disease	Do CXR	Telemedicine follow up
GULTEL000308	New	Gwik	Acutomer	8	6 to 21	Female	14		None	2018-07-20	2018-07-26				Dilated cardiomyopathy severe LV Systolic dysfunction	DCMP/Ischemia	Heart Failure meds	Diuretic, ACE-I, Antiarrhythmic, BB	Lasix 40mg BD Disoxin 0.125mg od Enalapril 2.5mg od Spironolactone 25mg od Start Carvendilol 3.125mg od _____ laten	Do RFT, CBC	Admission GRRH
GULTEL000309	New	Kirombe	Kirombe	14	6 to 21	Male	1.5		None	2018-07-20					Large Secundum ASD	Congenital Heart Disease	Heart Failure meds	Diuretic	Lasix 20mg od		Outpatient follow up (Twalib clinic visit)
GULTEL000310	New	Layibi	Layibi	15	6 to 21	Male	3		None	2018-07-24	2018-07-30				Dilated LA ? Etiology	Normal	None	None	None	To repeat Echo	Telemedicine follow up
GULTEL000311	New	Bardege	Airfield	12	6 to 21	Male	4		One day	2018-07-24	2018-07-27				RHD, Mild MR	Valvular/Rheumatic Heart Disease	Penicillin	BPG	Monthly BPG	Enroll in RHD Registry	Outpatient follow up (Twalib clinic visit)
GULTEL000312	New	Minakulu	Palwo	66	Over 50	Male	32		None	2018-07-24	2018-07-26	Sinus Rhythm	LVH, Twave inversion V2- V6, I avc	Sinus, LVH, anterolateral Ischemia	Dilated Cardiomyopathy with Severe LV function	DCMP/Ischemia	Heart Failure meds	Diuretic, ARB, BB	Losartan- H 62.5mg od Carvedilol 6.25mg BD Lasix 40mg BD Spironolactone 25mg od (if potassium is normal)	RFT, Blood sugar	Outpatient follow up (Twalib clinic visit)
GULTEL000313	New	Pece	Pawel	18	6 to 21	Male	8		One day	2018-07-25	2018-07-27				Normal Echo	Normal	None	None	Normal		None
GULTEL000314	New	Oding	Oding	6	6 to 21	Male	12		One day	2018-07-25					Transitional AV canal defect	Congenital Heart Disease	Heart Failure meds	Diuretic	Lasix 20mg od		Outpatient follow up (Twalib clinic visit)
GULTEL000315	New	Pagak	Pagak	5	0-5	Male	32		None	2018-07-25	2018-07-30				Double outlet RV Large inlet VSD	Congenital Heart Disease	None	None	No medication at this time		Outpatient follow up (Twalib clinic visit)
GULTEL000316	New	Pece	Vanguard	46	Over 21	Female	4		None	2018-07-25	2018-07-30				Normal	Normal	None	None	None		None
GULTEL000317	New	Ogur	Lwala	3 mo	0-5	Female	64		None	2018-07-25	2018-08-01				No medication at this time	Normal	None	None	Stop Lasix	What was the birth weight Transfer to UHI for evaluation	Transfer to UHI
GULTEL000318	New	Library	Library	39	Over 21	Male	5		None	2018-07-25	2018-07-30	Sinus rhythm		Normal	Normal	Normal	None	None	None		None
GULTEL000319	New	Labourline	Labourline	1	0-5	Female	4		None	2018-07-25	2018-08-01				Trivial TR -? PHT	Isolated Right Heart Disease	None	None	R/O Pulmonary disease Treat pulmonary disease	Interrogate the Tricuspid valve	Outpatient follow up (Twalib clinic visit)
GULTEL000320	New	Pece	prison	18	6 to 21	Female	5		None	2018-07-25	2018-08-01				Normal	Normal	None	None	None		None
GULTEL000321	New	Unyama	Tamitam	85	Over 50	Female	12		Three years	2018-07-25	2018-08-06	Sinus rhythm	LVH with strain	LVH	RHD, Severe MR, Mild AR Mild- Moderate TR, PHT	Valvular/Rheumatic Heart Disease	Heart Failure meds	Diuretic, Antiarrhythmic, ARB	Digoxin 0.125mg od Lasix 40mg od Losartan 50mg od Spironolactone 25mg od		Outpatient follow up (Twalib clinic visit)
GULTEL000322	New	SeniorQuarter	Laroo	58	Over 50	Female	3		None	2018-07-25	2018-08-06	Sinus Rhythm		Normal	Normal	Normal	None	Normal	Normal		None
GULTEL000323	New	Bardege	Bardege	18	6 to 21	Female	4		None	2018-07-25	2018-08-01				Normal	Normal	None	None	None		None
GULTEL000324	New	Laroo	Unyama	14	6 to 21	Female	14		None	2018-07-25					RHD, Moderate- Severe MR Mild AR	Valvular/Rheumatic Heart Disease	Penicillin, Heart failure meds	BPG, ACE-I, Diuretic	Monthly BPG 1.2 Mega Enalapril 5mg od Lasix 20mg od		Outpatient follow up (Twalib clinic visit)
GULTEL000325	New	Kasubi	Kasubi	18	6 to 21	Female	4		One day	2018-07-25	2018-08-01				None	Normal	None	None	None		None
GULTEL000326	New	Layibi	Layibi	18	6 to 21	Female	6		One day	2018-07-25	2018-08-01				Normal	Normal	None	None	Normal		None
GULTEL000327	New	Ariaga	Bwonagweno	18	6 to 21	Male	3		One day	2018-07-25	2018-08-01				Normal	Normal	None	None	Normal		None
GULTEL000328	New	Bardege	Bardege	10	6 to 21	Male	5		None	2018-07-26	2018-08-07				Normal	Normal	None	None	Suspect CHD		None
GULTEL000329	New	Agung	Oding	9	6 to 21	Female	10		None	2018-07-26					RHD Mild MR	Valvular/Rheumatic Heart Disease	Penicillin	BPG	I.M BPG 0.6mg Monthly		Outpatient follow up (Twalib clinic visit)
GULTEL000330	New	Bwonagweno	Ariaga	14	6 to 21	Male	6		One day	2018-07-26	2018-08-07				Normal	Normal	None	None	No medication		None
GULTEL000331	New	Prison	Layibi	39	Over 21	Male	3		None	2018-07-26		Sinus rhythm	LVH	Abnormal ECG	Abnormal- suggestive of hypertensive heart disease	Hypertensive Heart Disease	Anti-hypertensive	ARB, BB	Losartan 100mg od x2/12 Bisoprolol 5mg od x2/12		Outpatient follow up (Twalib clinic visit)
GULTEL000332	New	Loyoboo	Angaya	13	6 to 21	Female	14		One day	2018-07-26	2018-08-01				Mild MR	Valvular/Rheumatic Heart Disease	Penicillin	BPG	R/O Subclinical RHD 1M BPG	Do ASOT	Outpatient follow up (Twalib clinic visit)
GULTEL000333	New	Burlyec	Pageya	11	6 to 21	Male	14		None	2018-07-26	2018-08-07				RHD, Mild MR, Mild TR	Valvular/Rheumatic Heart Disease	Penicillin	BPG	Monthly BPG	Enroll in RHD registry	Outpatient follow up (Twalib clinic visit)
GULTEL000335	New	Pageya	Boke	15	6 to 21	Female	14		None	2018-07-26	2018-08-07				RHD- Mild Moderate MR	Valvular/Rheumatic Heart Disease	Penicillin	BPG	Monthly BPG 1.2Mega	Do ESR, ASO Titres	Outpatient follow up (Twalib clinic visit)
GULTEL000334	New	PawelCentral	Pawel	39	Over 21	Male	8		None	2018-07-27	2018-08-03	Sinus	Early reporalization syndrome	Normal	Normal	Normal	None	None	No Medication		None
GULTEL000336	New	Laroo	Unyama	14	6 to 21	Male	14		One day	2018-07-27	2018-08-24				RHD Mild MR, Mild AR, Mild TR	Valvular/Rheumatic Heart Disease	Penicillin	BPG	Monthly BPG 1.2 mg		Outpatient follow up (Twalib clinic visit)
GULTEL000337	New	Oyenya	Labala	2 mo	0-5	Male	80		None	2018-07-27	2018-08-07				Normal	Normal	None	None	None		None
GULTEL000338	New	Lacor	Lacor	33	Over 21	Female	6		None	2018-07-27	2018-08-07				Borderline RHD, Mild MR	Valvular/Rheumatic Heart Disease	None	None	None	Enroll in RHD registry Follow up in 2years	None
GULTEL000339	New	Pece	Pece	14	6 to 21	Male	3		None	2018-07-30	2018-08-07				Normal	Normal	None	None	None		Telemedicine follow up
GULTEL000340	New	StMauritz	Ariaga	18	6 to 21	Male	4		None	2018-07-30	2018-08-08				Normal	Normal	None	None	None		None
GULTEL000341	New	Lukung	Prison	40	Over 21	Male	4		None	2018-07-30	2018-08-07	Sinus rhythm	HR= 60bpm	Normal	Normal	Normal	None	None	No Medication		None
GULTEL000342	Follow-up	Kasubi	GoanQtr	7	6 to 21	Female	2		None	2018-07-31					Complete AV Canal defect balanced ventricles	Congenital Heart Disease	Heart Failure meds	Diuretic, ACE-I	Tabs Lasix 10mg od Tabs Captopril 12.5mg od	Does the child have down syn?	Outpatient follow up (Twalib clinic visit)
GULTEL000344	Follow-up	Kanyangoga	Kanyangoga	5	0-5	Male	3		None	2018-07-31	2018-08-08				Open heart Surgery S/P OHS for CHD- DORV (VSD repair) with residual PS, intact VSD Patch	Congenital Heart Disease (repaired)	None	None	No Medication at this time		Outpatient follow up (Twalib clinic visit)
GULTEL000345	New	KanyangogaB	Kanyangoga	17	6 to 21	Female	3		Two day	2018-07-31	2018-08-08				Normal	Normal	None	None	None		None
GULTEL000346	New	Kasubi	Kasubi	8	6 to 21	Female	4		One day	2018-07-31	2018-08-08				Normal	Normal	None	None	None		None
GULTEL000347	New	Ciforo	Mugi	25	Over 21	Female	78		None	2018-07-31	2018-08-08				Isolated right heart failure/PAH	Isolated Right Heart Disease	Heart Failure meds	Diuretic	Frusemide 40mg od Spironolactone 25mg od	Do CXR	Outpatient follow up (Twalib clinic visit)
GULTEL000348	Follow-up	Valley	Nagulu	28	Over 21	Male	332		None	2018-07-31	2018-08-08				Normal	Normal	None	None	None		None
GULTEL000349	New	Pageya	Laroo	9	6 to 21	Female	10		None	2018-07-31	2018-08-08				Mitral Valve prolapse Mild MR	Congenital Heart Disease	None	None	None		Outpatient follow up (Twalib clinic visit)
GULTEL000350	New	Pabbo	Kirombe	6	6 to 21	Male	3		None	2018-08-01	2018-08-08				Normal	Normal	None	None	None		None
GULTEL000351	New	Opit	Opit	12	6 to 21	Male	21		None	2018-08-01	2018-08-24				Normal	Normal	None	None	None		None
GULTEL000352	New	Barogal	Labwoch	14	6 to 21	Male	20		One day	2018-08-01	2018-08-08				Aortic root Dilation , Mild AR	Valvular/Rheumatic Heart Disease	None	None	None yet	re-measure height=168 Weight=44kg	Outpatient follow up (Twalib clinic visit)
GULTEL000353	New	Pece	Tergwana	87	Over 50	Female	4		None	2018-08-01	2018-08-08	Sinus rhythm	RVH	RVH	Degenerative heart valve disease ,mild MR	Valvular/Rheumatic Heart Disease	Heart Failure meds	Diuretic	Lasix 40mg od	Do CXR	Outpatient follow up (Twalib clinic visit)
GULTEL000354	New	Pabo	Gaya	60	Over 50	Female	28		None	2018-08-01	2018-08-09	Sinus Rhythm		Normal ECG	Essentially Normal Echo	Normal	Anti-hypertensive	ARB, CCB	Add Losartan 50 mg od Continue Amlodipine		Outpatient follow up (Twalib clinic visit)
GULTEL000355	New	Lukung	Prison	18	6 to 21	Male	3		None	2018-08-01	2018-08-09				Probable RHD	Valvular/Rheumatic Heart Disease	None	None	Probable RHD		Outpatient follow up (Twalib clinic visit)
GULTEL000356	New	Godown	Panyndoli	18	6 to 21	Male	103		One year	2018-08-01	2018-08-09				Grossly dilated right atrium	Isolated Right Heart Disease	Heart Failure meds	Diuretic	Tab Spironolactone 25mg od Tab Lasix 40mg od		Outpatient follow up (Twalib clinic visit)
GULTEL000357	New	Mican	Forgod	3 mo	0-5	Male	4		Three months	2018-08-01	2018-08-10				Normal	Normal	None	None	Normal		None
GULTEL000358	New	Lwala	Tergot	14	6 to 21	Female	20		None	2018-08-01	2018-08-10				Borderline RHD	Valvular/Rheumatic Heart Disease	None	None	None	Enroll in RHD registry	Outpatient follow up (Twalib clinic visit)
GULTEL000359	New	Adokonum	Pangu	18	6 to 21	Female	34		One day	2018-08-02	2018-08-09				Normal Echo	Normal	None	None	No Medication		None
GULTEL000360	New	Bardyang	Acut	18	6 to 21	Male	54		One day	2018-08-02	2018-08-24				Normal	Normal	None	None	None		None
GULTEL000361	New	Bardyang	Acut	18	6 to 21	Male	54		One day	2018-08-02	2018-08-09				Normal	Normal	Anti-hypertensive	ARB	Losartan- H 62.5mg od - 2/12	Do Blood Sugar, RFT's	Outpatient follow up (Twalib clinic visit)
GULTEL000362	New	Roc	Kulukeno	18	6 to 21	Male	23		One day	2018-08-02	2018-08-30				Normal Echo	Normal	None	None	None		None
GULTEL000363	New	Lojorongole	Atyang	18	6 to 21	Female	34		Onee day	2018-08-02	2018-08-09				Normal	Normal	None	None	Normal		None
GULTEL000364	New	Abili	Labwoch	10	6 to 21	Female	16		One day	2018-08-02	2018-08-10				Small PDA	Congenital Heart Disease	None	None	None		Outpatient follow up (Twalib clinic visit)
GULTEL000365	New	Abili	Labwoch	10	6 to 21	Female	16		One day	2018-08-02	2018-08-10				RHD, Moderate to Severe MR	Valvular/Rheumatic Heart Disease	Penicillin, Heart failure meds	BPG, ARB, Diuretic	Losartan 25mg od Lasix 20mg od Monthly BPG 1.2Mega	Enroll in RHD registry	Outpatient follow up (Twalib clinic visit)
GULTEL000366	New	Hima	Tergot	18	6 to 21	Male	34		One day	2018-08-02	2018-08-10				Normal	Normal	None	None	None		None
GULTEL000367	New	Okugeri	Okugeri	18	6 to 21	Male	64		None	2018-08-02	2018-08-10				Mild MR Probably Normal	Normal	None	None	None	Take another better echo	Outpatient follow up (Twalib clinic visit)
GULTEL000368	New	Abwoch	Onang	14	6 to 21	Female	24		One day	2018-08-02	2018-08-10				Normal	Normal	None	None	None		None
GULTEL000369	New	Lacor	Patuda	39	Over 21	Female	6		8 months	2018-08-03	2018-08-13	Sinus rhythm	HR= 77	Normal	Normal	Normal	None	None	None		None
GULTEL000370	New	Ngomrom	Pakwelo	9	6 to 21	Male	9		None	2018-08-03	2018-08-30				Normal	Normal	None	None	None		None
GULTEL000371	New	Mission	Oret	22	Over 21	Female	230		None	2018-08-06	2018-08-13	Sinus arrhythmia	HR=66, Early repolarization pathern	Normal	Normal	Normal	None	None	None		None
GULTEL000372	New	Aliri	Adyeda	3 mo	0-5	Male	136		None	2018-08-06	2018-08-13				Small VSD Small PFO	Congenital Heart Disease	None	None	None		Outpatient follow up (Twalib clinic visit)
GULTEL000373	New	Lojorongole	Atyang	13	6 to 21	Male	32		One day	2018-08-06	2018-08-13				Poor images- not standard views ,Arch view missing Mild AR? Rheumatic/ prolapse RCC	Valvular/Rheumatic Heart Disease	None	None	No Meds yet	Repeat BP (as 138 is high for patient) view of Aortic arch not seen	Outpatient follow up (Twalib clinic visit)
GULTEL000374	New	Panyikworo	Atyaba	84	Over 50	Female	8		2 weeks	2018-08-06	2018-08-13	Sinus rhythm, Frequent VPC's	T-wave inversion V1- V5, RVH	Frequent VPCs, RVH, T-wave inversion may suggest anteroseptal ischemia	Dilated right heart chambers RVH may be ( or pulmonale	Isolated Right Heart Disease	Heart Failure meds	Diuretic	Frusemide 40mg od Spironolactone 25mg od	Do CXR	Outpatient follow up (Twalib clinic visit)
GULTEL000375	Follow-up	KochAmar	KochGoma	12	6 to 21	Male	30		None	2018-08-07	2018-08-13				Normal	Normal	None	None	None		None
GULTEL000376	New	Egula	Lukwir	6	6 to 21	Male	45		One day	2018-08-07	2018-08-14				?Bicuspid AV	Congenital Heart Disease	None	None	None		Outpatient follow up (Twalib clinic visit)
GULTEL000377	New	Adaganyinya	Otweotoke	39	Over 21	Female	150		None	2018-08-07	2018-08-27	Sinus rhythm		Normal	Normal	Normal	None	None	None		None
GULTEL000378	New	Pudyek	Acoyo	9	6 to 21	Female	8		One day	2018-08-07					Valvular HD- RHD Mod MR	Valvular/Rheumatic Heart Disease	Penicillin, Heart failure meds	BPG, Diuretic, ACE-I	Tabs Lasix 20mg od BPG 0.6mg Monthly	Images setting were switched from left to the right	Outpatient follow up (Twalib clinic visit)
GULTEL000379	New	Egula	Lukwir	11	6 to 21	Male	45		One day	2018-08-07	2018-08-28				Normal	Normal	None	None	None		None
GULTEL000380	New	Lakwana	Lukwir	9	6 to 21	Male	45		One day	2018-08-07					Normal	Normal	None	None	None		None
GULTEL000381	New	Idure	Lukwir	15	6 to 21	Female	45		One day	2018-08-07	2018-08-29	Sinus rhythm	LVH by voltage	LVH by Voltage	Hypertensive heart disease, mild concentric LVH	Hypertensive Heart Disease	Anti-hypertensive, NSAID, heart failure meds	Diuretic, ARB, CCB, Aspirin	Lasix 20mg od Losartan- H 62.5mg od Amlodipine 5mg od ASA 75mg od	Do RFTs	Outpatient follow up (Twalib clinic visit)
GULTEL000382	New	Kyembera	Kikwbe	4 mo	0-5	Female	103		None	2018-08-07	2018-08-28				Tricuspid atresia/VSD/ASD	Congenital Heart Disease	None	None	No Meds		Outpatient follow up (Twalib clinic visit)
GULTEL000383	New	Pece	Acoyo	16	6 to 21	Male	8		One day	2018-08-07					RHD, Mild AR	Valvular/Rheumatic Heart Disease	Penicillin	BPG	Monthly BPG 1.2 Mega		Outpatient follow up (Twalib clinic visit)
GULTEL000384	New	Idure	Lukwir	19	6 to 21	Male	45		One day	2018-08-07	2018-08-29				None	Normal	None	None	Normal		None
GULTEL000385	New	Lukwir	Lukwir	12	6 to 21	Male	45		One day	2018-08-07	2018-08-29				Borderline RHD (category C)	Valvular/Rheumatic Heart Disease	None	None	No Meds		Outpatient follow up (Twalib clinic visit)
GULTEL000386	New	Cubu	Cubu	25	Over 21	Female	6		None	2018-08-07	2018-08-30	Sinus		Normal	Normal	Normal	None	None	None		None
GULTEL000387	New	Gogwirir	Kalwinya	1	0-5	Male	30		None	2018-08-07					Normal	Normal	None	None	None		None
GULTEL000388	New	Baruogera	Laminajiko	32	Over 21	Male	93		None	2018-08-07	2018-08-20	sinus rithym		Normal	Normal heart anatomy and function	Normal	None	None			None
GULTEL000389	New	Wikweyo	Patek	6	6 to 21	Male	30		None	2018-08-08	2018-08-24				Large Primum ASD Cleft Mitral valve, Moderate MR	Congenital Heart Disease	Heart Failure meds	Diuretic, ACE-I	Lasix 20mg od Captopril 12.5mg BD		Outpatient follow up (Twalib clinic visit)
GULTEL000390	New	Barlyec	Patek	14	6 to 21	Male	38		None	2018-08-08	2018-09-05				RHD, Moderate MR, Mild AR	Valvular/Rheumatic Heart Disease	Penicillin, Heart failure meds	BPG, ACE-I	Enalapril 2.5mg od Monthly BPG 1.2 Mega	Enrol in RHD Registry	Outpatient follow up (Twalib clinic visit)
GULTEL000391	New	Pakiri	Lacor	15	6 to 21	Male	24		None	2018-08-08	2018-08-30				Normal	Normal	None	None	None		None
GULTEL000392	New	Agwok	Opwac	62	Over 50	Female	45		None	2018-08-08	2018-08-30	Atrial fibrillation	Left axis deviation	Atrial fibrilation, fast ventricular response, Left axis deviation	Biatrial dilatation, Severe LV dysfunction Mild MR, Moderate TR with Posterior pericardial effusion	DCMP/Ischemia	Anti-hypertensive, heart failure meds	Diuretic, BB, ARB	Lasix 60mg BD Spironolactone 25mg od- (if k+ is normal) Tab Losartan - H 62.5mg od Tab Bisoprolol 5mg od	Do RFT'S, Urinalysis, CXR, Blood sugar	Admission GRRH
GULTEL000393	New	Patek	Patek	15	6 to 21	Male	35		None	2018-08-08	2018-08-29				RHD, Mild AR, Mild MR	Valvular/Rheumatic Heart Disease	Penicillin	BPG	Monthly BPG 1.2mega	Enroll in RHD registry	Outpatient follow up (Twalib clinic visit)
GULTEL000395	New	Alokolum	Lacor	9	6 to 21	Male	12		None	2018-08-09	2018-08-29				Small PDA	Congenital Heart Disease	None	None	None at this time		None
GULTEL000396	New	SevenCorner	Lacor	14	6 to 21	Male	14		None	2018-08-09	2018-08-29				Normal	Normal	None	None	Normal		None
GULTEL000397	New	Layibi	Tergwana	61	Over 50	Male	6		None	2018-08-09	2018-08-30	Sinus	Left atrial enlargement, LAD, LVH	Sinus, Left anterior fascular block, LVH	Hypertensive heart disease, LVH, Moderate LV Systolic dysfunction	Hypertensive Heart Disease	Anti-hypertensive, heart failure meds	CCB, ARB, Diuretic	Tab Losartan- H 62.5mg od Tab Amlodipine 5mg od Tab Lasix 40mg BD	Do RFT'S, Urinalysis, Blood Sugar	Outpatient follow up (Twalib clinic visit)
GULTEL000398	New	Laliya	Bungatira	35	Over 21	Female	8		One month	2018-08-09	2018-08-29	Sinus rhythm		Normal	Normal	Normal	None	None	Normal		None
GULTEL000399	New	Oturuoloya	Forgod	12	6 to 21	Female	6		One day	2018-08-09	2018-08-29				Normal	Normal	None	None	None		None
GULTEL000400	New	CustomCorner	Techo	16	6 to 21	Male	8		None	2018-08-09	2018-08-29				Severe TR/ Ebstein's anomaly	Congenital Heart Disease	Heart Failure meds	Diuretic	Lasix 20mg od	Do ECG	Outpatient follow up (Twalib clinic visit)
GULTEL000401	New	Unyama	Unyama	18	6 to 21	Male	12		None	2018-08-09	2018-08-29				Normal	Normal	None	None	None		None
GULTEL000402	New	Ariaga	Bwonagweno	62	Over 50	Female	4		None	2018-08-09	2018-08-24	Sinus		Normal	Normal	Normal	None	None	None		None
GULTEL000403	New	Pupwonya	Pupwonya	69	Over 50	Male	72		None	2018-08-10	2018-08-30	Sinus Rhythm	Left ventricular hypertrophy (LVH)	Sinus rhythm with LVH	LVH with good systolic function	Hypertensive Heart Disease	Anti-hypertensive	ARB	Losartan- H 62.5mg od	Check blood sugar, RFT'S	Telemedicine follow up
GULTEL000404	New	Ayuda	Dima	6	6 to 21	Female	82		One and half month	2018-08-13	2018-08-20					Valvular/Rheumatic Heart Disease	None	None
GULTEL000405	New	Laminami	Jaka	76	Over 50	Male	45		None	2018-08-13	2018-08-20	sinus rhythm		Normal	Mild degenerative heart disease, mild LV diastolic dysfunction, normal for age	Normal	None	None			Outpatient follow up (Twalib clinic visit)
GULTEL000406	New	Koroabili	Labwoch	5	0-5	Male	8		None	2018-08-13	2018-08-20				Small restrictive perimembranous VSD needs endocarditis prohhylaxis	Congenital Heart Disease	Heart Failure meds	Diuretic	Lasix		Outpatient follow up (Twalib clinic visit)
GULTEL000407	New	Cetkana	Atiaba	16	6 to 21	Male	15		None	2018-08-13	2018-08-20				Large sub pulmonic VSD partly closed by RCC prolapse leaving small residual defect and non- obstructing sub-aortic membrane,mild AR	Congenital Heart Disease	Heart Failure meds	Diuretic	Lasix		Outpatient follow up (Twalib clinic visit)
GULTEL000408	New	Kasubi	Kasubi	47	Over 21	Female	3		None	2018-08-13	2018-08-20	Sinus rhythm		Normal	Normal heart anatomy and function	Normal	None	None			None
GULTEL000409	New	Pandwong	Bardege	17	6 to 21	Male	104		None	2018-08-14	2018-08-29				None	Normal	None	None	Normal		None
GULTEL000410	New	Pandwong	Bardege	13	6 to 21	Male	104		None	2018-08-14	2018-08-20				Normal heart anatomy and function	Normal	None	None			None
GULTEL000411	New	Pece	Prison	59	Over 50	Female	2.5		Three days	2018-08-14	2018-08-31	Sinus rhythm	Twave inversion in I, IIa VL, Vs6	Lateral Twave inversion , LVH with strain or ischemia	Hypertensive Heart Disease, Concentric LVH	Hypertensive Heart Disease	Anti-hypertensive, NSAID	CCB, ARB, Aspirin	Amlodipine 10mg od Losartan H 62.5mg od ASA 75mg od		Outpatient follow up (Twalib clinic visit)
GULTEL000412	New	Pidaaloro	Ongako	15	6 to 21	Female	12		None	2018-08-14	2018-08-20				RHD, moderate AR, severe MS,mild MR,moderate TR and moderate PHT	Valvular/Rheumatic Heart Disease	Heart Failure meds, anti-hypertensive	Diuretic, ARB	Lasix Lorsatan		Outpatient follow up (Twalib clinic visit)
GULTEL000413	New	IndustrialArea	Library	8	6 to 21	Male	3		None	2018-08-14	2018-09-03				Large perimembranous VSD Partly closed by RCC, Mild AR	Congenital Heart Disease	Heart Failure meds	Diuretic, ACE-I	Lasix 20mg od Captopril 12.5mg BD		Outpatient follow up (Twalib clinic visit)
GULTEL000414	New	Koroabili	Labwoch	5	0-5	Female	12		None	2018-08-14	2018-09-03				RHD Mod AR, Moderate MR	Valvular/Rheumatic Heart Disease	Penicillin, Heart failure meds	BPG, Diuretic, ACE-I	Tabs Captopril 3.125mg bd Tabs Lasix 20mg od Monthly BPG 0.6mg		Outpatient follow up (Twalib clinic visit)
GULTEL000415	New	Oluba	Kal	12	6 to 21	Female	10		None	2018-08-14					Normal	Normal	None	None	None		None
GULTEL000416	New	Ayom	Pangu	7	6 to 21	Male	12		None	2018-08-15	2018-09-03				Dilated ?Resolving Cardiomyopathy	DCMP/Ischemia	None	None	None at this time		Outpatient follow up (Twalib clinic visit)
GULTEL000417	New	Lacenotinga	Lapainat	11	6 to 21	Female	6		None	2018-08-15	2018-09-03				Otherwise Mild TR	Congenital Heart Disease	None	None	Take some good subcoastal with focus on the atrial septum to r/o ASD Also doppler the TR		Outpatient follow up (Twalib clinic visit)
GULTEL000418	New	Kalang	KochAmar	18	6 to 21	Male	19		None	2018-08-15	2018-09-03				Normal	Normal	None	None	None		None
GULTEL000419	New	Tetuku	Kal	18	6 to 21	Male	12		None	2018-08-15	2018-09-03	Sinus		Normal	Normal	Normal	None	None	None		None
GULTEL000420	New	Obwola	Koro	7	6 to 21	Female	6		None	2018-08-15	2018-09-05				Large Secundum ASD	Congenital Heart Disease	Heart Failure meds	Diuretic	Lasix 20mg od		Outpatient follow up (Twalib clinic visit)
GULTEL000421	New	Laroo	Laroo	23	Over 21	Male	0.5		None	2018-08-15	2018-08-24	Sinus arrhythmia		Sinus	Normal	Normal	None	None	None		None
GULTEL000422	New	Laminawino	Kal	15	6 to 21	Female	15		None	2018-08-15	2018-09-05				RHD, Mild AR	Valvular/Rheumatic Heart Disease	Penicillin	BPG	Monthly BPG 1.2 Mega	Enroll in RHD Registry	Outpatient follow up (Twalib clinic visit)
GULTEL000423	New	Alokolum	Gwenotwom	14	6 to 21	Male	10		None	2018-08-15	2018-09-05				Normal	Normal	None	None	None		None
GULTEL000424	New	Obwola	Lapainat	7	6 to 21	Female	8		None	2018-08-15	2018-09-05				Normal	Normal	None	None	None		None
GULTEL000425	New	Lapainat	Lapainat	15	6 to 21	Female	8		One day	2018-08-15	2018-09-03				Normal	Normal	None	None	None		None
GULTEL000426	New	Onekdyel	Paidwe	5	0-5	Female	24		None	2018-08-16	2018-09-05				Large PM VSD	Congenital Heart Disease	Heart Failure meds	Diuretic, ACE-I	Tabs Lasix 20 Mg od Tabs Captopril 6.25mg BD		Outpatient follow up (Twalib clinic visit)
GULTEL000427	New	Limu	Laroo	22	Over 21	Female	0.5		None	2018-08-16	2018-08-20	Sinus rhythm		Normal	Normal heart anatomy and fuunction	Normal	None	None			None
GULTEL000428	New	Kochkweyo	Aboch	75	Over 50	Female	24		None	2018-08-17	2018-09-07	Sinus Rhythm		Normal	Normal	Normal	None	None	None		None
GULTEL000429	New	Oguru	Unyama	36	Over 21	Male	24		None	2018-08-17					Normal	Normal	None	None	? Arythmia	Do ECG	None
GULTEL000430	New	Ocokcan	Parat	16	6 to 21	Female	24		None	2018-08-22	2018-09-05				RHD, Moderate MR Mild AR Mild TR	Valvular/Rheumatic Heart Disease	Penicillin, Heart failure meds	BPG, ACE-I, Diuretic	Enalapril 2.5 mg od Lasix 20mg od Monthly BPG 0.6 Mega	Enrol in RHD registry	Outpatient follow up (Twalib clinic visit)
GULTEL000431	New	Pato	Paidwe	15	6 to 21	Male	26		None	2018-08-22					Borderline RHD Type B	Valvular/Rheumatic Heart Disease	None	None	No Meds		Telemedicine follow up
GULTEL000432	New	Lacor	Patuda	13	6 to 21	Male	6		None	2018-08-22	2018-09-10				Bicuspid aortic valve	Valvular/Rheumatic Heart Disease	None	None	None	Needs regular followup	Outpatient follow up (Twalib clinic visit)
GULTEL000433	New	Acutomer	Paibona	61	Over 50	Male	20		6 months	2018-08-24	2018-09-06	Sinus Rhythm	Occassional PVC's		Essentially normal	Normal	None	None	None		Outpatient follow up (Twalib clinic visit)
GULTEL000434	New	Awor	Lakwana	8	6 to 21	Female	15		none	2018-08-27	2018-09-10				RHD, Mild MR	Valvular/Rheumatic Heart Disease	Penicillin	BPG	Monthly BPG 0.6 Mega	Enrol in RHD Registry	Outpatient follow up (Twalib clinic visit)
GULTEL000435	New	Tegwana	Tegwana	7	6 to 21	Male	1		None	2018-08-27	2018-09-10				Mild? Borderline RHD	Valvular/Rheumatic Heart Disease	None	None	No Medications	Will need to repeat echo	Outpatient follow up (Twalib clinic visit)
GULTEL000436	New	Kanyagoga	Kanyagoga	22	Over 21	Female	3		None	2018-08-27	2018-09-07	Sinus rhythm	Normal		Normal	Normal	None	None	Normal		None
GULTEL000437	Follow-up	Kinene	Pakwelo	6	6 to 21	Male	7		None	2018-08-27	2018-09-07	Sinus Rhythm		Normal	Normal	Normal	None	None	None		None
GULTEL000439	New	Laroo	Laroo	74	Over 50	Female	3		37yrs	2018-08-27	2018-09-10	Sinus bradycardia	HR= 58	Sinus Bradycardia otherwise Normal	Normal	Normal	None	None	None		None
GULTEL000440	New	Kirombe	Pabo	29	Over 21	Female	1		A week	2018-08-27	2018-09-07	Sinus rhythm	Normal	Normal	Normal	Normal	None	None	None		None
GULTEL000441	New	Atyak	Atyak	8	6 to 21	Female	40		None	2018-08-28	2018-09-11				Normal	Normal	None	None	None		None
GULTEL000442	Follow-up	Pece	Lukung	20	6 to 21	Male	2		None	2018-08-29	2018-09-11				Normal	Normal	None	None	None		None
GULTEL000443	Follow-up	Ariaga	Bwonagweno	14	6 to 21	Male	1		None	2018-08-29	2018-09-11				Normal	Normal	None	None	Normal		None
GULTEL000444	Follow-up	Tegwana	Layibi	16	6 to 21	Male	3		None	2018-08-29	2018-09-12				Normal	Normal	None	None	None		None
GULTEL000445	New	Forest	Forest	65	Over 50	Male	3		None	2018-08-29	2018-09-17	Sinus rhythm	Anterior ST- Segment eleviation with ST segment Depression in Lateral leads	ST Elevation suggests ischemic heart disease	Dilated Cardiomyopathy- Ischemic Severe LV dysfunction	DCMP/Ischemia	Anti-hypertensive, heart failure meds	ARB, BB, Diuretic	Stop amlodipine Losartan 50mg od Carvedilol 6.25mg od Lasix 40mg bd Spironolactone 25mg od	Do Fasting blood Sugar/ Lipid Profile	Admission GRRH
GULTEL000446	New	Cwero	Pakit	21	6 to 21	Female	25		None	2018-08-29	2018-09-20	Sinus Rhythm	Qwave- V1 V2	Sinus Rhythm, Qwave V1 V2	Normal	Normal	None	None	None		None
GULTEL000447	New	Pece	Pece	15	6 to 21	Male	3		None	2018-08-29	2018-09-20	Sinus rhythm		Normal ECG	Normal	Normal	None	None	repeat SPO2		Telemedicine follow up
GULTEL000448	New	Paluga	Paluga	61	Over 50	Female	101		None	2018-08-29	2018-09-20	Sinus rhythm	Normal	Normal ECG	Left ventricular hypertrophy, good LV Systolic function	Hypertensive Heart Disease	Anti-hypertensive	ARB	Tab Telmisartan- H 40/12.5mg od -1/12	Do blood Sugar, RFT's, Lipid profile, urinalysis	Outpatient follow up (Twalib clinic visit)
GULTEL000449	New	Bwovo	Tochi	36	Over 21	Female	40		None	2018-08-30	2018-09-17	Normal, Sinus rhythm		Normal	Normal	Normal	None	None	None		None
GULTEL000450	New	Kochgoma	Ote	60	Over 50	Female	30		None	2018-08-30	2018-09-17	Sinus bradycardia	LVH with strain	Sinus bradycardia, LVH with strain	Hypertensive Heart disease Mild Concentric LVH, Mild	Hypertensive Heart Disease	Anti-hypertensive	Anti-hypertensive	Mild ascending aortic aneurysm Stop Nifedipine Losartan 50mg od	Do TPHA/ VDRL	Outpatient follow up (Twalib clinic visit)
GULTEL000451	New	kochgoma	Koch	18	6 to 21	Female	20		None	2018-08-30	2018-09-12				Normal	Normal	None	None	None		None
GULTEL000452	New	AKoboi	Alukucok	52	Over 50	Male	184		3weeks	2018-08-31	2018-09-17	Sinus rhythm	Complete LBBB	Complete LBBB	Hypertensive Heart disease Mild Concentric LVH	Hypertensive Heart Disease	Anti-hypertensive	Anti-hypertensive	Continue Medications		Outpatient follow up (Twalib clinic visit)
GULTEL000453	New	Pece	Lukung	45	Over 21	Female	3		None	2018-08-31	2018-09-17	Sinus rhythm		Normal	Normal	Normal	None	None	None		None
GULTEL000454	New	Laroo	Agwee	43	Over 21	Female	4		None	2018-09-03	2018-09-17	Sinus rhythm		Normal	Isolated right heart failure	Isolated Right Heart Disease	Heart Failure meds	Diuretic	Lasix 40mg od Spironolactone 25mg od		Outpatient follow up (Twalib clinic visit)
GULTEL000455	Follow-up	Cubu	Aywee	15	6 to 21	Male	6		None	2018-09-03	2018-09-10				Normal	Normal	None	None	None		None
GULTEL000456	New	Laminocira	Ongako	8	6 to 21	Male	13		None	2018-09-03	2018-09-12				RHD Severe MR, Moderate TR Mild AR	Valvular/Rheumatic Heart Disease	Penicillin, Heart failure meds	BPG, Diuretic, ACE-I	1.M BPG 0.6mg Monthly Tabs Lasix 20mg od Tabs Enalapril 25mg od		Outpatient follow up (Twalib clinic visit)
GULTEL000457	New	Pece	Pece	6	6 to 21	Male	5		None	2018-09-03	2018-09-10				Normal	Normal	None	None	None		None
GULTEL000458	New	Lacor	Bardege	42	Over 21	Male	9		None	2018-09-03	2018-09-20				Normal	Normal	None	None	Normal		None
GULTEL000459	New	Pece	Pawel	73	Over 50	Male	5		None	2018-09-03	2018-09-24	Sinus rhythm	Complete RBBB	Complete RBBB	Hypertensive heart disease, Mild Concentric LVH Mild degenerative valve disease	Hypertensive Heart Disease	Anti-hypertensive	ARB, CCB	Losartan 50mg od Amlodipine 5mg od		Outpatient follow up (Twalib clinic visit)
GULTEL000460	Follow-up	Layibi	Techo	3	0-5	Female	4		None	2018-09-04	2018-09-11				Normal	Normal	None	None	None		None
GULTEL000461	New	Quarters	Laroo	30	Over 21	Female	2		None	2018-09-04	2018-09-17	Sinus rhythm	High LV Voltage (Normal Variant)	Normal ECG	Normal	Normal	None	None	None		None
GULTEL000462	New	Lacor	Alokolum	71	Over 50	Male	10		None	2018-09-04	2018-09-21	Sinus rhythm	Normal	Normal ECG	Normal	Normal	None	None	None		None
GULTEL000463	New	Odek	Lawok	4 mo	0-5	Female	35		None	2018-09-05	2018-09-07				Small PFO otherwise Normal	Normal/Congenital?	None	None	No Meds	Can undergo surgery	None
GULTEL000464	New	Customcorner	Techo	62	Over 50	Female	4		None	2018-09-05	2018-09-24	Sinus tachycardia	LVH with Strain	Sinus Tachycardia/ LVH with Strain	Dilated Cardiomyopathy Severe LV dysfunction	DCMP/Ischemia	Heart Failure meds, NSAIDs	Diuretic, ACE-I, Aspirin, BB	Continue Aspirin, Spironolactone 25mg od Lasix 40mg bd Enalapril 5mg od Digoxin 0.125mg od Carvedilol 6.25mg od		Outpatient follow up (Twalib clinic visit)
GULTEL000466	New	Barack	Kal	16	6 to 21	Male	15		None	2018-09-07	2018-09-12				None	Normal	None	None	None		None
GULTEL000467	New	Pageya	Oguru	16	6 to 21	Female	24		None	2018-09-07	2018-09-12				Normal	Normal	None	None	None		None
GULTEL000468	New	Pece	Pawel	10	6 to 21	Female	4		None	2018-09-07	2018-09-19				Normal	Normal	None	None	None		None
GULTEL000394	New	Ayomotown	Kalumu	18	6 to 21	Male	24		None	2018-09-09	2018-09-29				Normal	Normal	None	None	None		None
GULTEL000469	New	Forest	Pece	66	Over 50	Female	6		None	2018-09-10		Sinus Rhythm		Normal	Normal Echo	Normal	Anti-hypertensive	ARB	Heart failure with preserved EF (HFpEF) Consider a change to Losartan- H 62.5mg od Leg Oedema could be from Nifedipine after renal function tests	Blood Sugar, RFT's, Urinalysis, CBC	Telemedicine follow up
GULTEL000470	New	Epyel	Epyel	38	Over 21	Female	103		None	2018-09-10	2018-09-19	Sinus rhythm	Early repolarization pattern	Normal ECG	Normal	Normal	None	None	None		Telemedicine follow up
GULTEL000471	New	Odek	Palaro	73	Over 50	Female	45		1 year	2018-09-10	2018-09-24	Sinus rhythm	LVH with Strain pattern	LVH with Strain Pattern	Hypertensive heart disease Mild Concentric LVH Mild degenerative valve disease	Hypertensive Heart Disease	Anti-hypertensive, NSAID	Anti-hypertensive, Aspirin	Continues with Meds Add ASD 75mg od		Outpatient follow up (Twalib clinic visit)
GULTEL000472	Follow-up	Adak	Lukwir	17	6 to 21	Female	40		None	2018-09-10	2018-09-18				VSD (PM) r/o ASD	Congenital Heart Disease	Heart Failure meds	Diuretic, ACE-I	Tabs Lasix 40 mg od Tabs Enalapril 25mg od	Re evaluate for presence of a VSD Look at the 5 Chamber View	Outpatient follow up (Twalib clinic visit)
GULTEL000473	New	Oding	Oding	11	6 to 21	Female	9		None	2018-09-10	2018-09-18				Probable RHD	Valvular/Rheumatic Heart Disease	None	None	R/O RHD/ RF Probable RHD	Repeat echo	Telemedicine follow up
GULTEL000474	New	Otong	Bok	12	6 to 21	Female	72		None	2018-09-10	2018-09-18				RHD Severe MR	Valvular/Rheumatic Heart Disease	Heart Failure meds	Diuretic, ACE-I, Antiarrhythmic	Maintain treatment -Captopril - Lasix - Digoxin BPG Needs Cardiac Surgery		Outpatient follow up (Twalib clinic visit)
GULTEL000475	Follow-up	Ongalo	Ongalo	17	6 to 21	Male	160		None	2018-09-10	2018-09-18				RHD	Valvular/Rheumatic Heart Disease	Heart failure meds, penicllin	BPG, Diuretic, ACE-I	BPG 1.2Mil Monthly Tabs Lasix 40mg od Tabs Enalapril 2.5mg od		Outpatient follow up (Twalib clinic visit)
GULTEL000476	New	Pabo	Kal	11	6 to 21	Female	34		None	2018-09-10	2018-09-18				Mild MR otherwise Normal	Normal	None	None	None		Telemedicine follow up
GULTEL000477	New	Kasubi	Kusubi	9	6 to 21	Female	3		None	2018-09-10	2018-09-18				Normal	Normal	None	None	None		Telemedicine follow up
GULTEL000478	New	Pece	Pece	50	Over 21	Male	5		None	2018-09-10	2018-09-19				Mild AR, Could be early degenerative valve disease	Valvular/Rheumatic Heart Disease	None	No Meds	No Meds		Telemedicine follow up
GULTEL000479	New	Layibi	Tegwana	38	Over 21	Female	4		None	2018-09-10	2018-09-19	Sinus rhythm	Normal	Normal	Normal	Normal	None	None	None		None
GULTEL000480	Follow-up	Acet	Lukwor	14	6 to 21	Female	35		None	2018-09-10	2018-09-18				RHD Mod AR, Mod MR	Valvular/Rheumatic Heart Disease	Penicillin, Heart failure meds	Diuretic, ACE, BPG	Tabs Lasix 40mg od Tabs Enalapril 5mg od BPG 1.2 Mil Monthly		Outpatient follow up (Twalib clinic visit)
GULTEL000481	New	Apaa	Labala	32	Over 21	Female	40		4 mouths	2018-09-10	2018-09-19	Sinus rhythm	Normal	Normal	Normal	Normal	None	None	None		None
GULTEL000482	New	Lakany	Akee	8	6 to 21	Female	103		None	2018-09-10	2018-10-02				Normal	Normal	None	None	None		None
GULTEL000484	New	Kirombe	Alokolum	83	Over 50	Female	4		None	2018-09-11	2018-09-19	Sinus rhythm	LVH with strain- Twave inversion in lateral leads	LVH with Strain	Hypertensive heart disease, Mild Concentric LVH Mild degenerative valve disease	Hypertensive Heart Disease	Anti-hypertensive	ARB	Continue Meds Add Losartan 50mg od		Outpatient follow up (Twalib clinic visit)
GULTEL000483	Follow-up	Omel	Omel	38	Over 21	Female	24		None	2018-09-12	2018-09-21				RHD, Mild AR	Valvular/Rheumatic Heart Disease	None	No Meds	No Meds		Telemedicine follow up
GULTEL000486	New	Kusubi	Kasubi	40	Over 21	Male	4		3months	2018-09-12	2018-10-02				? DCMP / Hypertensive Cardiomyopathy	DCMP/Ischemia	Heart Failure meds	Diuretic, ACE-I, BB	Tab I.V Lasix 40mg od Tabs Enalapril 5mg od Tabs Carvedilol 6.25mg od		Admission GRRH
GULTEL000487	New	Atyek	Atyek	5	0-5	Female	35		None	2018-09-17	2018-09-19				Mild AR of uncertain etiology	Valvular/Rheumatic Heart Disease	None	None	None	Needs repeat echo	Outpatient follow up (Twalib clinic visit)
GULTEL000488	New	Awere	Queens	36	Over 21	Male	6		None	2018-09-18	2018-09-24	Sinus rhythm	LVH with Strain	LVH with Strain	Normal	Normal	Anti-hypertensive	CCB, ARB	Increase Amlodipine to 10mg od Use Losartan H 62.5mg od		Telemedicine follow up
GULTEL000489	New	pakinyi	Rudi	10	6 to 21	Female	220		None	2018-09-18	2018-09-24				RHD, Severe MR, Mild AR	Valvular/Rheumatic Heart Disease	Penicillin, Heart failure meds	BPG, ACE-I, Diuretic	Lasix 20mg od Enalapril 2.5mg od Monthly BPG 0.6 Mega	Enroll in RHD Registry	Outpatient follow up (Twalib clinic visit)
GULTEL000490	New	Aywee	Pece	17	6 to 21	Female	6		None	2018-09-18	2018-10-01				Normal	Normal	None	None	None		None
GULTEL000485	New	Pece	Tegwana	102	Over 50	Female	4		none	2018-09-19	2018-10-12	Sinus rhythm	Complete RBBB		Degenerative Valve disease	Valvular/Rheumatic Heart Disease	Anti-hypertensive	CCB	Continue amlodipine	Repeat echo to get Apical 4 chamber view	Outpatient follow up (Twalib clinic visit)
GULTEL000491	New	Bwobo	Patuda	42	Over 21	Female	9		None	2018-09-19	2018-09-24	Sinus bradycardia		Sinus bradycardia	None	Normal	None	None	None		None
GULTEL000492	New	Pawel	Owil	48	Over 21	Female	18		A month	2018-09-19	2018-09-24				Normal	Normal	None	None	No Medication		None
GULTEL000493	New	Legayenyo	Alero	3	0-5	Female	35		None	2018-09-19	2018-09-24				Large VSD	Congenital Heart Disease	None	None	No meds yet needed		Telemedicine follow up
GULTEL000494	New	Kanyagoga	kanyagoga	33	Over 21	Male	3		none	2018-09-19	2018-09-24	Sinus Rhythm, Tachycardia	LVH with strain	LVH with Strain	Hypertensive heart disease Mild Concentric LVH	Hypertensive Heart Disease	Anti-hypertensive	CCB, ARB, BB	Amlodipine 10mg od Telmisartan 80mg od Atenolol 100mg od	Do Abdominal V/S Scan, RFT's, Urinalysis	Admission GRRH
GULTEL000495	New	Kirombe	Alokolum	64	Over 50	Female	4		None	2018-09-21	2018-09-26	Sinus rhythm		Normal	Normal	Normal	None	None	No medication		None
GULTEL000496	New	Idure	Lukwir	54	Over 50	Female	18		1months	2018-09-21	2018-09-21	Sinus rhythm	LVH with Strain	LVH with Strain	Hypertensive heart disease Severe LV dysfunction	Hypertensive Heart Disease	Anti-hypertensive, heart failure meds	ARB, CCB, Asprin, BB	Stop aprinox/ Salbutamol Losartan 50mg/12.5mg od Amlodipine 5mg od ASA 7.5mg od Carvedilol 6.25mg od		Admission GRRH
GULTEL000497	New	Kanyagoga	Kanyagoga	47	Over 21	Female	4		None	2018-09-21		Sinus rhythm		Normal	Normal	Normal	None	None	Normal		None
GULTEL000498	New	Laroo	Laroo	30	Over 21	Male	3		None	2018-09-21	2018-09-26				Normal	Normal	None	None	None		None
GULTEL000499	New	Namukora	Pugoda	32	Over 21	Female	101		None	2018-09-24	2018-10-17	Sinus Rhythm		Normal ECG	Normal	Normal	None	None	None		None
GULTEL000500	New	Kanyagoga	Mission	15	6 to 21	Male	3		None	2018-09-24	2018-09-26				Normal	Normal	None	None	No Medication		None
GULTEL000501	New	Kasubi	Bardege	53	Over 50	Female	4		None	2018-09-24	2018-10-03	Atrial Fibrillation	RVH	Atrial Fibrillation, RVH	Right Heart Failure	Isolated Right Heart Disease	Heart Failure meds	CCB, Diuretic, BB, ARB, Aspirin	Amlodipine 10mg OD ASA 75mg OD Lasix 40mg OD Bisoprolol 5mg od Telvas H 40mg/12.5mg OD		Outpatient follow up (Twalib clinic visit)
GULTEL000502	New	Bardege	Bardege	64	Over 50	Male	4		2weeks	2018-09-24	2018-10-03				Dilated Cardiomyopathy Severe LV dysfunction	DCMP/Ischemia	Heart Failure meds, NSAIDs	Diuretic, ACE-I, Aspirin, BB	Lasix 40mg BD Enalapril 5mg OD Spironolactone 25mg OD Carvedilol 6.25mg OD ASA 75mg OD		Outpatient follow up (Twalib clinic visit)
GULTEL000503	New	Layibi	Layibi	39	Over 21	Female	6		None	2018-09-24	2018-10-02	Sinus rhythm	T wave inverson V1- V4		Normal	Normal	None	None	Left style modification Weight reduction Exercise		Outpatient follow up (Twalib clinic visit)
GULTEL000504	New	Pagen	Pagen	1 mo	0-5	Female	101		None	2018-09-24	2018-10-02				L- R Shunt	Congenital Heart Disease	Heart Failure meds	Diuretic	Tabs Lasix 5mg od	Re evaluate the echo r/o CHD	Outpatient follow up (Twalib clinic visit)
GULTEL000505	New	Bwobo	Alokolum	11	6 to 21	Female	35		None	2018-09-24	2018-10-05				Mitral valve prolapse Trivial MR	Congenital Heart Disease	None	None	None		Outpatient follow up (Twalib clinic visit)
GULTEL000507	New	Lacor	Patuda	50	Over 21	Male	6		2days	2018-09-25	2018-10-03	Sinus rhythm		Normal	Normal	Normal	None	None	None		None
GULTEL000508	New	Apokoro	Atiira	18	6 to 21	Female	304		1week	2018-09-25	2018-10-03				Normal	Normal	None	None	None		None
GULTEL000509	New	Kirombe	Alokolum	38	Over 21	Female	3		1weeks	2018-09-25	2018-10-17				Normal	Normal	None	None	None		None
GULTEL000510	New	Godown	Techo	10	6 to 21	Female	2		None	2018-09-26	2018-10-05				Borderline RHD, Mild MR	Valvular/Rheumatic Heart Disease	None	None	None	Enroll in RHD registry	Outpatient follow up (Twalib clinic visit)
GULTEL000511	New	Obita	Pugwinyi	13	6 to 21	Female	20		None	2018-09-26	2018-10-05				RHD/ Severe MR, Mild AR	Valvular/Rheumatic Heart Disease	Heart failure meds, penicllin	BPG, ACE-I, Antiarrhythmic, Diuretic	IM benzathine Penicillin 1.3Mega Enalapril 2.5mg od Lasix 40mg od Digoxin 0.125mg od	Enroll in RHD Registry	Outpatient follow up (Twalib clinic visit)
GULTEL000512	New	Pece	Pawel	18	6 to 21	Female	3		None	2018-09-26	2018-10-10				Normal	Normal	None	None	None		None
GULTEL000513	New	Atapara	Ochini	35	Over 21	Male	85		None	2018-09-26	2018-10-10	Sinus Rhythm	Right axis deviation, unspecific interventicular conduction delay		Dilated Cardiomyopathy, Severe LV Systolic dysfunction	DCMP/Ischemia	Heart Failure meds	BB, ACE-I, Diuretic	Tabs Carvedilol 6.5mg BD Tabs Enalapril 5mg od Tab Spironolactone 25mg od Tabs Lasix 40mg BD	Do RFT'S	Outpatient follow up (Twalib clinic visit)
GULTEL000514	Follow-up	Pacu	Vura	4	0-5	Male	100		None	2018-09-26	2018-10-05				Small restrictive Peri membranous VSD	Congenital Heart Disease	None	None	None		Outpatient follow up (Twalib clinic visit)
GULTEL000515	New	Abutataro	Alemere	3	0-5	Female	250		None	2018-09-26	2018-10-15				CHD ? PDA, Mild muscular VSD	Congenital Heart Disease	Heart Failure meds	Diuretic	Tabs Lasix 10mg od 3/12	Take clear 4 Chamber view to demonstrate r/o mid muscular VSD	Outpatient follow up (Twalib clinic visit)
GULTEL000516	New	Koro	Pageya	5	0-5	Male	15		None	2018-09-27	2018-10-15				Normal	Normal	None	None	None		None
GULTEL000517	New	Vanguard	Vanguard	23	Over 21	Male	4		A week	2018-09-27					Normal	Normal	None	None	Normal		None
GULTEL000518	New	Gilili	kalobong	15	6 to 21	Female	101		2Months	2018-09-28	2018-10-23				RHD, Severe MS, Severe TR, AS, AR	Valvular/Rheumatic Heart Disease	Heart failure meds, penicllin	BPG, Diuretic, ACE-I	Tabs/IV Lasix 30mg od I.M BPG- 1.2Mg Tabs Captopril 12.5mg bd	Admit, re evaluate the AV, for AS- grade Stop Digoxin	Admission GRRH
GULTEL000519	New	Mutunda	Kakokwo	19	6 to 21	Male	65		4years	2018-10-01	2018-10-01	Sinus	RBBB, RVH		RHD Severe MS Severe TR with Moderate Pericardial effusion	Valvular/Rheumatic Heart Disease	Heart Failure meds	Diuretic, ACE-I	IV Lasix 40mg od Tabs Enalapril 2.5mg od	Do- ASOT - CBC	Admission GRRH
GULTEL000520	New	Rwotobilo	Atiaba	15	6 to 21	Male	25		None	2018-10-01	2018-10-23				Mild MR	Valvular/Rheumatic Heart Disease	None	None	Mild MR	H/O Fever Do ASOT, CRP, CBC Exclude Acute rheumatic fever	Admission GRRH
GULTEL000521	New	Mican	Kanyagoga	17	6 to 21	Female	5		None	2018-10-01	2018-10-12				Borderline RHD (Mild MR)	Valvular/Rheumatic Heart Disease	Penicillin	BPG	Continue BPG		Telemedicine follow up
GULTEL000522	New	Alel	Pawidi	27	Over 21	Female	116		None	2018-10-01	2018-10-17	Sinus rhythm	HR= 82	Normal	Normal	Normal	None	None	None		None
GULTEL000523	New	Teoryang	Abongodero	65	Over 50	Female	89		2months	2018-10-02	2018-10-10	Sinus Tachycardia	Left axis deviation	Sinus rhythm, Left anterior fascular block	Normal Echo	Hypertensive Heart Disease	Anti-hypertensive	Diuretic	Aprinox 5mg od		Telemedicine follow up
GULTEL000524	New	Layibi	Techo	60	Over 50	Female	6		6years	2018-10-03	2018-10-10	Sinus Rhythm	Occassional PVC's	Sinus Rhythm, Occassional PVC's	Essentially Normal	Normal	None	None	Normal	Re- measure BP please Patient can be re- evaluated by a physician at Gulu Hospital	Telemedicine follow up
GULTEL000525	New	Orum	Orum	16	6 to 21	Female	15		None	2018-10-03	2018-10-12				RHD, Mild MR	Valvular/Rheumatic Heart Disease	Penicillin	BPG	Monthly BPG 1.2Mega	Enroll in RHD registry	Outpatient follow up (Twalib clinic visit)
GULTEL000526	New	Koch	Lakalac	10	6 to 21	Female	18		None	2018-10-03	2018-10-12				Mitral valve prolapse Mild MR	Congenital Heart Disease	None	None	None		Outpatient follow up (Twalib clinic visit)
GULTEL000527	New	kal	Koch	9	6 to 21	Female	18		2days	2018-10-03	2018-10-17				Normal	Normal	None	None	None		None
GULTEL000528	New	Angagura	kalawiny	15	6 to 21	Female	34		None	2018-10-03	2018-10-17				RHD- Mild MR	Valvular/Rheumatic Heart Disease	Penicillin	BPG	Benzathine Penicillin 1.2mg monthly		Telemedicine follow up
GULTEL000529	New	Rachkoko	Rachkoko	52	Over 50	Male	35		3years	2018-10-03	2018-10-17	Sinus		Normal ECG	Normal Echo	Normal	None	None	None		None
GULTEL000548	New	Putira	Patira	11	6 to 21	Female	26		None	2018-10-10					Normal	Normal	None	None	None		None
GULTEL000530	New	ObiyaWest	Forgod	39	Over 21	Male	5		None	2018-10-15		Sinus Rhythm		Normal	Normal	Normal	None	None	None		None
GULTEL000531	New	Pajule	Lapete	88	Over 50	Male	65		2months	2018-10-15		sinus rythm.		Sinus rhythm with frequent VPCS	Mild ascending aortic aneursym, degenerative aortic valve disease with moderate AR. Mild LV diastolic dysfunction.	Valvular/Rheumatic Heart Disease	None	None	None		Outpatient follow up (Twalib clinic visit)
GULTEL000532	New	Pece	Vanguard	37	Over 21	Female	6		4months	2018-10-15		Sinus rhythm		Normal	Normal	Normal	None	None	None		None
GULTEL000534	New	Goowiri	Kalawinya	17	6 to 21	Male	25		None	2018-10-16					Normal	Normal	None	None	None		None
GULTEL000535	New	Jupa	Kalwinya	11	6 to 21	Female	25		None	2018-10-16	2018-10-18				Normal	Normal	None	None	None		None
GULTEL000536	Follow-up	Abonegang	Omoo	63	Over 50	Female	35		None	2018-10-16	2018-10-18	Atrial Fibrillation	Tachycardia HR= 116	Atrial Fibrillation with rapid venticular response	Irregular Tachycardia through out study Tachycardia induced Mild LV Dysfunction	Arrhythmia	Heart failure meds, anti-hypertensive, blood thinner	Blood thinner, BB, Antiarrhythmic	Digoxin 0.125mg od Carvedilol 6.25mg od Warfarin 2.5mg od Continue Losartan	Do INR	Outpatient follow up (Twalib clinic visit)
GULTEL000537	New	Gora	Gora	5	0-5	Male	36		None	2018-10-16	2018-10-18				Small PFO	Congenital Heart Disease	None	None	No Meds		Telemedicine follow up
GULTEL000538	New	Wiyakedo	Ngoto	66	Over 50	Male	20		1 year	2018-10-16	2018-10-23	Sinus rhythm	Poor R-Wave progress anterior T-wave inversion	Poor R-wave Progression	Global myocardial, hypokinesia, Lv dysfunction	DCMP/Ischemia	None	None	Large pleural effusion Pleurocentesis	Frusemide/ Spironolactone	Admission GRRH
GULTEL000539	New	Kochcoorom	Lapem	16	6 to 21	Female	20		None	2018-10-16	2018-10-23				Large secundum ASD	Congenital Heart Disease	Heart Failure meds	Diuretic	Lasix 20mg od		Outpatient follow up (Twalib clinic visit)
GULTEL000540	New	Katikati	Alokolum	70	Over 50	Female	6		None	2018-10-16	2018-10-23	Sinus rhythm	Complete RBBB	Complete RBBB	Normal	Normal	None	None	None		Outpatient follow up (Twalib clinic visit)
GULTEL000541	New	Anaka	Paduny	13	6 to 21	Female	20		None	2018-10-16	2018-10-23				Mild MR	Valvular/Rheumatic Heart Disease	None	None	Exclude rheumatic fever	Interrogate the MR Jet Find r/o fever, it pains	Outpatient follow up (Twalib clinic visit)
GULTEL000542	New	Jimo	Gwayugi	13	6 to 21	Female	30		None	2018-10-17					Normal	Normal	None	None	None		None
GULTEL000543	New	Jimo	Agwayugi	13	6 to 21	Female	30		None	2018-10-17		Sinus Rhythm		Normal	Normal	Normal	None	None	Nome		None
GULTEL000544	New	Paranbongo	Oboo	10	6 to 21	Male	30		None	2018-10-17					Normal	Normal	None	None	None		None
GULTEL000545	New	Apotokito	Oboo	11	6 to 21	Female	30		None	2018-10-17					RHD, Severe MR, Mild- Moderate AR, Mild TR	Valvular/Rheumatic Heart Disease	Penicillin, Heart failure meds	BPG, ACE-I, Antiarrhythmic, Diuretic	Monthly BPG 1.2Mega Enalapril 2.5mg od Lasix 40mg od Digoxin 0.125mg od		Outpatient follow up (Twalib clinic visit)
GULTEL000546	New	Labourline	Labourline	23	Over 21	Male	1		None	2018-10-17					RHD, MILD MR, MILD AR	Valvular/Rheumatic Heart Disease	Penicillin	BPG	BPG 1.2 MEGA, Enroll in the registry		Outpatient follow up (Twalib clinic visit)
GULTEL000547	New	Apotokitoo	Oboo	12	6 to 21	Female	30		Noe	2018-10-17					Normal	Normal	None	None	None		None
GULTEL000549	New	Pece	Vanguard	32	Over 21	Female	2		None	2018-10-17					Normal	Normal	None	None	None	None	None
GULTEL000550	New	Aparanga	Pangora	10	6 to 21	Female	24		None	2018-10-17					Severe post-ductal coarctation of the aorta, small PDA and biscupid aortic valve	Congenital Heart Disease (repaired)	Heart Failure meds	Diuretic	Lasix 10mg		Outpatient follow up (Twalib clinic visit)
GULTEL000551	New	Kochlii	Orum	14	6 to 21	Female	28		None	2018-10-17					Large secundum ASD with deficent IVC and aortic rims and RV Volume overload	Congenital Heart Disease	Heart Failure meds	Diuretic	Lasix 10mg od		Outpatient follow up (Twalib clinic visit)
GULTEL000552	New	Anaka	Pudunykal	6	6 to 21	Male	25		None	2018-10-17					Tetralogy of Fallot	Congenital Heart Disease	Heart Failure meds	BB	Propranolol 20mg BD		Outpatient follow up (Twalib clinic visit)
GULTEL000553	New	Obul	Orum	11	6 to 21	Female	35		None	2018-10-17					RHD, Mild-Moderate MR	Valvular/Rheumatic Heart Disease	Penicillin	BPG	Monthly BPG 1.2Mega	Enroll in RHD Registry	Outpatient follow up (Twalib clinic visit)
GULTEL000554	New	Bardege	Bardege	17	6 to 21	Male	2		None	2018-10-17					Normal	Normal	None	None	None		Telemedicine follow up
GULTEL000556	New	Lagwai	Lagwai	38	Over 21	Male	103		None	2018-10-17					Normal	Normal	None	None	Normal		None
GULTEL000557	New	Awach	Gwengdiya	86	Over 50	Male	35		1year	2018-10-17		Atrial fibrillation	LVH with Strain	Atrial fibrillation, LVH with strain	Dilated Cardiomyopathy Severe LV dysfunction	DCMP/Ischemia	Heart Failure meds	Diuretic, ACE-I, Antiarrhythmic, Aspirin	Enalapril 2.5mg od Lasix 40mg bd Digoxin 0.12mg od Spironolactone 25mg od ASA 75mg od		Admission GRRH
GULTEL000558	New	Pagorokal	Pagoro	16	6 to 21	Male	20		None	2018-10-18					RHD(Sub clinical)	Valvular/Rheumatic Heart Disease	Penicillin	BPG	IM BPG 1.2mg monthly		Telemedicine follow up
GULTEL000559	New	Lakwele	Kalalil	13	6 to 21	Female	25		None	2018-10-18					Normal	Normal	None	None	Normal		Telemedicine follow up
GULTEL000560	New	Gogwiri	Kalawinya	15	6 to 21	Male	41		None	2018-10-18					Prolapse of both mitral leaflets, mild MR	Valvular/Rheumatic Heart Disease	None	None	None		Telemedicine follow up
GULTEL000564	New	Bidari	Anaka	6	6 to 21	Male	52		None	2018-10-18					RHD, Mild MR	Valvular/Rheumatic Heart Disease	Penicillin	BPG	Monthly BPG 0.6Mega	Enroll in RHD Registry	Outpatient follow up (Twalib clinic visit)
GULTEL000565	New	Purongo	Kibur	13	6 to 21	Female	40		None	2018-10-18					Normal	Normal	None	None	None		None
GULTEL000566	New	Kabedopong	Bardege	43	Over 21	Female	3		None	2018-10-18		Normal Sinus rhythm	None	Normal ECG	Normal	Normal	None	None	Normal		None
GULTEL000567	New	Laroo	Pageya	10	6 to 21	Female	5		None	2018-10-18					Normal	Normal	None	None	None		Telemedicine follow up
GULTEL000569	New	Lagude	Gem	36	Over 21	Male	26		1week	2018-10-19		Sinus Rhythm		Anteroir Septal Myocardial infarction	Ascending Aortic Aneurysm	DCMP/Ischemia	Heart Failure meds	BB, Diuretic	Atenolol, Laisx		Transfer to UHI
GULTEL000570	New	Lapada	Lakwele	11	6 to 21	Female	20		None	2018-10-19					Mitral valve Prolapse	Valvular/Rheumatic Heart Disease	None	None	None		Outpatient follow up (Twalib clinic visit)
GULTEL000571	New	Panycwala	Padi	18	6 to 21	Male	7		None	2018-10-19					Normal	Normal	None	None	None	None	None
GULTEL000572	New	GowensQuarters	Kasubi	64	Over 50	Female	3		1week	2018-10-22		Sinus rhythm		Normal	Normal	Normal	None	None	None		None
GULTEL000573	New	Akako	Pabali	13	6 to 21	Female	30		None	2018-10-22	2018-10-25				RHD, Mild MR	Valvular/Rheumatic Heart Disease	Penicillin	BPG	Monthly BPG 1.2Mg		Outpatient follow up (Twalib clinic visit)
GULTEL000575	New	Koch	Coorom	3wkw	0-5	Female	26		None	2018-10-22	2018-10-26				Poor quality pictures	Normal	None	None	Stop drugs	Repeat echo during outreach	None
GULTEL000576	New	Purongo	Pawatomeru	7	6 to 21	Female	40		None	2018-10-22					Tetrallogy of Fallot, favorable anatomy for intracardiac repair	Congenital Heart Disease	Heart Failure meds	Diuretic	Lasix 10mg od		Outpatient follow up (Twalib clinic visit)
GULTEL000574	New	Pagok	Pagoro	21	6 to 21	Female	40		None	2018-10-23	2018-10-26				Large ASD	Congenital Heart Disease	Heart Failure meds	Diuretic	Lasix 20mg od		Outpatient follow up (Twalib clinic visit)
GULTEL000577	New	Kabedopong	Kasubi	75	Over 50	Female	3	0 - 50,000 UGX	3months	2018-10-23		Sinus Rhythm		Suspected inferior myocardial Infaction	Normal	Normal	None	None	None		Outpatient follow up (Twalib clinic visit)
GULTEL000578	New	Kapita	Pavung	5 mo	0-5	Female	65		None	2018-10-23	2018-10-26				Normal	Normal	None	None	None		None
GULTEL000579	New	Bira	Parubanga	12	6 to 21	Male	34		None	2018-10-24	2018-10-26				None	Normal	None	None	None		None
GULTEL000580	New	Parubanga	Toke	12	6 to 21	Female	32		None	2018-10-24					Normal	Normal	None	None	None		None
GULTEL000581	New	Lacaro	Layamo	8	6 to 21	Male	34		None	2018-10-24	2018-10-26				Mild MR? Cause	Valvular/Rheumatic Heart Disease	None	None	Subclinical RHD	Elicit h/o Acute rheumatic fever before starting BPG	Telemedicine follow up
GULTEL000582	New	LacaroLayamo	Layamo	42	Over 21	Female	34		None	2018-10-24	2018-10-26				Normal	Normal	None	None	None		None
GULTEL000583	New	Coorom	Lamogi	13	6 to 21	Male	34		None	2018-10-24	2018-10-29				Normal	Normal	None	None	None	Retake BP	None
GULTEL000584	New	Lacaro	Layamo	9	6 to 21	Male	34		None	2018-10-24	2018-10-29				RHD/ Mild MR	Valvular/Rheumatic Heart Disease	Penicillin	BPG	Monthly BPG 0.6 Mega	Enroll in RHD Registry	Outpatient follow up (Twalib clinic visit)
GULTEL000585	New	Alero	Panyabongo	15	6 to 21	Male	30		None	2018-10-24					Normal	Normal	None	None	Normal		None
GULTEL000586	New	KuluLela	Pamuja	15	6 to 21	Male	34		None	2018-10-24	2018-10-29				Normal	Normal	None	None	None		None
GULTEL000587	New	Awach	Pageya	33	Over 21	Female	30		None	2018-10-24	2018-10-29				Normal	Normal	None	None	None		None
GULTEL000588	Follow-up	Paicho	Kal	16	6 to 21	Male	20		None	2018-10-24					RHD, Mild-Moderate AR, Mild MR	Valvular/Rheumatic Heart Disease	Penicillin	BPG	Continue Monthly BPG	Enroll in RHD Registry	Telemedicine follow up
GULTEL000591	New	Pabo	Parubanga	12	6 to 21	Female	30		None	2018-10-24					Normal	Normal	None	None	None	None	None
GULTEL000592	New	Pabo	Parubanga	6	6 to 21	Female	30		None	2018-10-24	2018-10-29				Small to Moderate Premium ASD	Congenital Heart Disease	None	None	Not at this time		Outpatient follow up (Twalib clinic visit)
GULTEL000593	New	Jimo	Agwayugi	16	6 to 21	Male	30		None	2018-10-24	2018-10-29				RHD Severe MR, Mild AR, Mild TR r/o PH7	Valvular/Rheumatic Heart Disease	Penicillin, Heart failure meds	BPG, Diuretic, ACE-I	I.M BPG 1.2mg Monthly Tabs Lasix 40mg od Tabs Captopril 12.5mg	Asses for presence of PH7	Outpatient follow up (Twalib clinic visit)
GULTEL000594	New	Kinene	Omelapen	16	6 to 21	Female	27		None	2018-10-24	2018-10-29				RHD, Mild-mod MS, Mild MR	Valvular/Rheumatic Heart Disease	Penicillin, Heart failure meds	BPG, ACE-I	I'M BPG 1.2mg, monthly Tabs Captopril 12.5mg od	Do Subcostal view to exclude mass over the RV wall or pericardial effussion	Outpatient follow up (Twalib clinic visit)
GULTEL000595	New	Gulwii	Pagoro	15	6 to 21	Male	32		None	2018-10-24	2018-10-30				Normal	Normal	None	None	Normal		None
GULTEL000596	New	Ogom	Pucoda	13	6 to 21	Male	25		None	2018-10-24	2018-10-31				RHD, Mild- Moderate AR	Valvular/Rheumatic Heart Disease	Penicillin	BPG	I'M benzathine penicillin 1.2 Mega Monthly	Enroll in RHD registry	Outpatient follow up (Twalib clinic visit)
GULTEL000597	New	Keyo	Palema	13	6 to 21	Female	20		None	2018-10-24	2018-10-30				RHD Mild MR, Mild AR	Valvular/Rheumatic Heart Disease	Penicillin	BPG	I'M BPG 1.2mg Monthly		Outpatient follow up (Twalib clinic visit)
GULTEL000598	New	Cwero	Pagik	16	6 to 21	Female	30		None	2018-10-24	2018-10-31				Normal	Normal	None	None	None		None
GULTEL000600	New	Pagoro	Coorom	10	6 to 21	Female	30		None	2018-10-25	2018-11-05				Dilated MPA CHD- Double inlet LV DTGA	Congenital Heart Disease	None	None	None		None
GULTEL000601	New	Awach	Paduny	10	6 to 21	Female	24		None	2018-10-25	2018-11-02				Borderline RHD Mild MR	Valvular/Rheumatic Heart Disease	None	None	None	Enroll in RHD Registry	Outpatient follow up (Twalib clinic visit)
GULTEL000602	New	Ayweri	Pucota	14	6 to 21	Female	25		None	2018-10-25					CHD- Small ASD Small VSD- Maybe closed	Congenital Heart Disease	None	None	None		Outpatient follow up (Twalib clinic visit)
GULTEL000603	New	Goma	Yima	66	Over 50	Female	23		None	2018-10-25	2018-10-31	Atrial fibrillation	Frequent VPCs, HR= 99	Atrial Fibrillation, Frequent VPCs	Right heart failure/PHT	Isolated Right Heart Disease	Heart failure meds, blood thinner	Diuretic, Antiarrhythmic, BB	Lasix 40mg od Digoxin 0.125mg od Spironolactone 25mg od Stop ASA Warfarin 2.5 mg od	Do INR	Outpatient follow up (Twalib clinic visit)
GULTEL000604	New	Opok	Giragira	16	6 to 21	Female	30		None	2018-10-25	2018-10-31				Aortic stenosis, unclear valve morphology Mild concentric	Valvular/Rheumatic Heart Disease	None	None	None		Outpatient follow up (Twalib clinic visit)
GULTEL000605	New	Lacari	Paduny	13	6 to 21	Female	30		None	2018-10-25	2018-10-31				Normal	Valvular/Rheumatic Heart Disease	Penicillin	BPG	Monthly BPG 1.2 Mega	Enroll in RHD Clinic registry	Outpatient follow up (Twalib clinic visit)
GULTEL000606	New	Pulipii	Paibona	13	6 to 21	Male	30		None	2018-10-25	2018-11-02				Large ASD	Congenital Heart Disease	Heart Failure meds	Diuretic	Lasix 20 mg od		Outpatient follow up (Twalib clinic visit)
GULTEL000607	New	Awach	Paduny	14	6 to 21	Female	30		None	2018-10-25	2018-11-05				Borderline RHD Mild MR	Valvular/Rheumatic Heart Disease	None	None	Normal		None
GULTEL000608	New	Opok	Giragira	11	6 to 21	Female	28		None	2018-10-25	2018-11-02				Borderline RHD	Valvular/Rheumatic Heart Disease	None	None	None	Enroll in RHD Registry	Outpatient follow up (Twalib clinic visit)
GULTEL000609	New	Opok	Giragira	12	6 to 21	Male	28		None	2018-10-25	2018-11-02				RHD Moderate MR Mild AR	Valvular/Rheumatic Heart Disease	Penicillin, Heart failure meds	BPG, Diuretic, ACE-I	Monthly BPG 1.2 Mega Lasix 20mg od Enalapril 2.5mg od	Enroll in RHD registry	Outpatient follow up (Twalib clinic visit)
GULTEL000610	New	Kityeny	Owalo	11	6 to 21	Male	24		None	2018-10-25	2018-11-02				Dilated right heart chambers, suspect ASD	Congenital Heart Disease	None	None	None		Telemedicine follow up
GULTEL000611	New	Omunya	Paidwe	20	6 to 21	Male	19		None	2018-10-26	2018-11-02	No obvious P wave, ? I dip ventricular rhythm	Wide QRS Complex	Idioventricular rhythm, widened QRS Complex	Dyskinetic Septal Motion, Moderate MR ?Constrictive pericarditis	Pericardial Disease	Heart Failure meds	Diuretic	r/o Electrolyte abnormality Lasix 40mg od Spironolactone 25mg od	Do Serum electrolytes	Outpatient follow up (Twalib clinic visit)
GULTEL000612	New	Ariaga	Laroo	58	Over 50	Male	3		None	2018-10-26	2018-11-08	Sinus rhythm	HR= 80	Normal	Normal	Normal	Anti-hypertensive	BB, CCB, ARB	Stop propranolol Use atenolol 100mg od Continue Nifedipine and Lorsatan		Outpatient follow up (Twalib clinic visit)
GULTEL000613	New	Koro	Abili	66	Over 50	Female	18		None	2018-10-29	2018-11-05	Atrial Fibrillation	Occassional VPCs	Atrial Fibrillation VPCs	Valvular Heart disease Moderate MR Moderate to Severe TR	Valvular/Rheumatic Heart Disease	Heart failure meds, blood thinner	Diuretic, Antiarrhythmic, BB	Lasix 40mg od Spironolactone 25mg od Digoxin 0.125mg od Warfarin 2,5mg od		Outpatient follow up (Twalib clinic visit)
GULTEL000614	New	Pedebe	Tolpolo	69	Over 50	Female	103		None	2018-10-29	2018-11-02	Sinus rhythm	HR= 60	Normal	Normal	Normal	Anti-hypertensive	CCB	Continue nifedipine Stop frusemide		Telemedicine follow up
GULTEL000615	New	Bobi	Palwo	36	Over 21	Female	28		2days	2018-10-29	2018-11-06	Sinus rhythm	Normal	Normal	Normal	Normal	None	None	None		None
GULTEL000616	New	Koyo	Parucu	15	6 to 21	Male	28		None	2018-10-29	2018-11-26				CHD- Large malaligned VSD ?Tet variant	Congenital Heart Disease	None	None	None at this time		Telemedicine follow up
GULTEL000617	New	Paminomel	Pabwo	99	Over 50	Female	6		None	2018-10-29	2018-11-06	Sinus	Non Specific T wave Changes	Normal	Atherosclerotic valvular disease	Valvular/Rheumatic Heart Disease	None	None	None		Outpatient follow up (Twalib clinic visit)
GULTEL000618	New	Negri	Forgod	60	Over 50	Male	5		2months	2018-10-29	2018-11-06	Sinus tachycardia	Twave Changes	Normal	Tachycardia throughout the study	Hypertensive Heart Disease	Anti-hypertensive	BB	Tabs Bisoprolol 5mg od		Outpatient follow up (Twalib clinic visit)
GULTEL000619	New	Miduuma	Kijunjubwa	52	Over 50	Male	150		None	2018-10-29		Sinus rhythm, first degree AV Block	LVH with Strain	First degree AV Block , LVH with Strain	Dilated Cardiomyopathy Severe LV systolic dysfunction	DCMP/Ischemia	Heart Failure meds	Diuretic, ACE-I, Aspirin, BB	Lasix 40mg bd Spironolactone 25mg od Enalapril 5mg od Carvedilol 6.25mg od ASA 75mg od		Outpatient follow up (Twalib clinic visit)
GULTEL000620	New	Palabek	Lamwo	2	0-5	Female	126		None	2018-10-31	2018-11-06				Large membranous VSD and large PDA	Congenital Heart Disease	Heart Failure meds	Diuretic	Start Lasix 5mg daily	Refer for surgical repair	Outpatient follow up (Twalib clinic visit)
GULTEL000621	New	Parumal	Kal	11	6 to 21	Female	24		None	2018-10-31	2018-11-08				RHD, Moderate to Severe MR	Valvular/Rheumatic Heart Disease	Penicillin, Heart failure meds	BPG, Diuretic, ACE-I	Monthly BPG 0.6mega Enalapril 2.5mg od Lasix 20mg od	Enrol in RHD Clinic	Outpatient follow up (Twalib clinic visit)
GULTEL000622	New	Parubanga	Amuru	13	6 to 21	Female	28		None	2018-10-31	2018-11-09				Bilateral SVC	Congenital Heart Disease	None	None	None		Outpatient follow up (Twalib clinic visit)
GULTEL000623	New	Dino	Lamola	34	Over 21	Female	40		None	2018-10-31	2018-11-26	Sinus bradycardia	Bradycardia HR= 48	Sinus Bradycardia	Normal	Normal	None	None	None	Review drug list and make sure patient is not taking beta blockers	Telemedicine follow up
GULTEL000624	New	Kal	Kal	7	6 to 21	Male	40		None	2018-10-31	2018-11-27				Normal	Normal	None	None	None		None
GULTEL000625	New	Pabo	Kal	10	6 to 21	Male	20		None	2018-10-31	2018-11-09				RHD, Mild AR Bicuspid aortic valve is a possibility	Valvular/Rheumatic Heart Disease	Penicillin	BPG	Monthly BPG 0.6Mega	Enroll in RHD registry	Outpatient follow up (Twalib clinic visit)
GULTEL000626	New	Apotokitoo	Opotokitoo	14	6 to 21	Female	13		None	2018-10-31	2018-11-06				Normal	Normal	None	None	None		None
GULTEL000627	New	Along	Paidwe	13	6 to 21	Male	25		None	2018-10-31	2018-11-09				Normal	Normal	None	None	None		None
GULTEL000628	New	Pabo	Kal	11	6 to 21	Male	25		None	2018-10-31	2018-11-09				Normal	Normal	None	None	Normal		None
GULTEL000629	New	Layibi	Godown	12	6 to 21	Female	6		None	2018-10-31	2018-11-09				RHD, Mild MR	Valvular/Rheumatic Heart Disease	Penicillin	BPG	Monthly BPG 1.2 Mega	Enroll in RHD Registry	Outpatient follow up (Twalib clinic visit)
GULTEL000630	New	Kal	Central	10	6 to 21	Male	35		None	2018-10-31	2018-11-09				RHD, Mild MR	Valvular/Rheumatic Heart Disease	Penicillin	BPG	Monthly BPG 1.2Mega	Enroll in RHD registry	Outpatient follow up (Twalib clinic visit)
GULTEL000631	New	Pabo	Turu	12	6 to 21	Female	30		None	2018-10-31	2018-11-09				RHD, Mild MR	Valvular/Rheumatic Heart Disease	Penicillin	BPG	Monthly BPG 1.2Mega	Enroll in RHD registry	Outpatient follow up (Twalib clinic visit)
GULTEL000632	New	Paomo	Gayaa	11	6 to 21	Female	30		None	2018-10-31	2018-11-09				Mild AR	Valvular/Rheumatic Heart Disease	Penicillin	BPG	Monthly BPG 1.2Mega	Enroll in RHD registry	Outpatient follow up (Twalib clinic visit)
GULTEL000633	New	Oguru	kal	10	6 to 21	Female	38		None	2018-10-31	2018-11-09				Normal	Normal	None	None	None		None
GULTEL000634	New	KalCell	Amuru	12	6 to 21	Female	30		None	2018-10-31	2018-11-13				Mild MR, Mild TR	Normal	None	None	None		Telemedicine follow up
GULTEL000635	New	Odek	Lamola	1	0-5	Male	30		None	2018-11-01	2018-11-27				Normal	Normal	None	None	None		None
GULTEL000636	New	Katini	Amyel	42	Over 21	Female	70		None	2018-11-01	2018-11-13				Normal	Normal	None	None	None		None
GULTEL000637	New	Panyadoli	Panyadoli	6	6 to 21	Female	45		None	2018-11-02	2018-11-13				Normal	Normal	None	None	None		None
GULTEL000638	New	Pece	Buspark	59	Over 50	Female	2		5	2018-11-02	2018-11-27				Normal	Normal	None	None	Normal		None
GULTEL000639	New	Chaba	Ibakara	10	6 to 21	Female	103		None	2018-11-02	2018-11-13				RHD, Severe MR, MS, AR	Valvular/Rheumatic Heart Disease	Penicillin, Heart failure meds	BPG, Diuretic, ACE-I	Monthly 1.M BPG 0.6mu Tabs Lasix 10mg od Tabs enalapril 2.5mg od	Enroll in RHD Registry for surgery	Admission GRRH
GULTEL000640	New	Awach	Puduny	12	6 to 21	Female	30		None	2018-11-02	2018-11-13				Mild MR, Trivial TR	Normal	None	None	None		Telemedicine follow up
GULTEL000641	New	Arua	Arua	38	Over 21	Female	45		None	2018-11-05	2018-11-13				Normal	Normal	Anti-hypertensive	Anti-hypertensive	Maintain antihypertensives		None
GULTEL000642	New	Karayi	Abualaboro	13	6 to 21	Male	40		None	2018-11-05	2018-11-13				Normal	Normal	None	None	None		None
GULTEL000643	New	Katikati	Lacor	73	Over 50	Female	9		2months	2018-11-06	2018-11-14				Normal Echo	Normal	None	None	Do CXR		Telemedicine follow up
GULTEL000644	New	Abony	Kamdini	24	Over 21	Male	45		None	2018-11-06	2018-11-14	Sinus	Normal QRS	Normal ECG	Normal ECG	Normal	None	None	Normal		None
GULTEL000645	New	Pakiri	Pakiri	63	Over 50	Female	79		None	2018-11-06	2018-11-20	Sinus rthythm		Normal ECG	Degenerative Heart Valve Disease.	Valvular/Rheumatic Heart Disease	None	None	None		Telemedicine follow up
GULTEL000646	New	Bweyale	Katulikire	16	6 to 21	Male	65		None	2018-11-06	2018-11-14	Sinus Rhythm, bradycardia	Normal pl interval, QRS axis	Sinus Bradycardia	Normal Echo	Normal	None	None	Normal		None
GULTEL000647	New	Minakulu	Atego	3 mo	0-5	Female	65		None	2018-11-06	2018-11-15				Normal	Normal	None	None	None		None
GULTEL000648	New	Katikati	Agwayugi	12	6 to 21	Male	29		None	2018-11-07	2018-11-20				Truncus Arteriosus type 1	Congenital Heart Disease	Heart Failure meds, NSAIDs	Diuretic, ACE-I	Lasix 10mg od Captopril 12.5mg 0d		Outpatient follow up (Twalib clinic visit)
GULTEL000649	New	katikati	Palwong	10	6 to 21	Female	72		None	2018-11-07					RHD, Mild MR	Valvular/Rheumatic Heart Disease	Penicillin	BPG	Monthly BPG 1.2Mega		Outpatient follow up (Twalib clinic visit)
GULTEL000650	New	Katikati	Palwong	13	6 to 21	Female	72		None	2018-11-07					Severe AR-? Cause ? RHD	Valvular/Rheumatic Heart Disease	Heart Failure meds	Diuretic	Tabs Lasix 40mg od	Take detailed/ closure look at the aortic valve	Outpatient follow up (Twalib clinic visit)
GULTEL000651	New	Pece	Vanguard	29	Over 21	Female	2		1 months	2018-11-07		Sinus rhythm	None	Normal ECG	Normal	Normal	None	None	None		None
GULTEL000652	New	Kirombe	Layibi	60	Over 50	Female	4		None	2018-11-07		Sinus Tachycardia	Diffuse T-wave inversion	Sinus Tachycardia, Diffuse T- wave Inversion	Pericarditis Small Pericardial Effusion	Pericardial Disease	NSAID	NSAID	Ibuprofen 400mg x ds x2/52 after food omeprazole 20mg od x	Do TB Gene expert CBC	Telemedicine follow up
GULTEL000653	New	Palwong	Palwong	7	6 to 21	Male	72		None	2018-11-07					CHD- Large apical muscular VSD (Multiple VSD) PAP- Systemic	Congenital Heart Disease	Heart Failure meds	Diuretic, ACE-I	Lasix 20mg od Tabs Captopril 12.5mg bd		Transfer to UHI
GULTEL000654	New	Odur	Coke	14	6 to 21	Female	38		None	2018-11-07	2018-11-20				RHD, Moderate MR	Valvular/Rheumatic Heart Disease	Penicillin, Heart failure meds	BPG, Diuretic, ARB	Lasix 20mg OD Losartan 25mg Od BPG 1.2 mega monthly		Outpatient follow up (Twalib clinic visit)
GULTEL000655	New	Ayawaranga	Patuda	15	6 to 21	Female	20		None	2018-11-07	2018-11-20				RHD, Moderate MR	Valvular/Rheumatic Heart Disease	Heart failure meds, penicllin	BPG, Diuretic, ARB	Lasix 40mg0d Losartan 25mg od BPG 1.2 MEGA Monthly		Outpatient follow up (Twalib clinic visit)
GULTEL000656	New	Layibi	Tegwana	64	Over 50	Female	2		3monhs	2018-11-07	2018-11-14	Sinus Rhythm	Normal	Normal ECG	Hypertensive heart disease, Mild LVH	Hypertensive Heart Disease	Anti-hypertensive	ARB	Check adherence to meds if good make the losartan- Losartan H		Outpatient follow up (Twalib clinic visit)
GULTEL000657	New	Aboo	Kal	14	6 to 21	Male	40		None	2018-11-07	2018-11-14				Rheumatic heart disease, moderate mitral regurgitation	Valvular/Rheumatic Heart Disease	Penicillin, Heart failure meds	BPG, Diuretic	Lasix 20mg od Try benzathine penicillin 1.2mg Monthly		Outpatient follow up (Twalib clinic visit)
GULTEL000658	New	Kal	Layig	10	6 to 21	Female	30		None	2018-11-07	2018-11-15				Pathological MR	Valvular/Rheumatic Heart Disease	None	None	None at this time		Telemedicine follow up
GULTEL000659	New	Awich	kalaguma	50	Over 21	Male	85		2months	2018-11-07	2018-11-26	Sinus rhythm	None	Normal ECG	Normal	Normal	None	None	Normal		None
GULTEL000660	New	Lapyem	Lapyem	16	6 to 21	Female	40		None	2018-11-08	2018-11-20				RHD, Moderate AR and moderate MR	Valvular/Rheumatic Heart Disease	Heart failure meds, penicllin	BPG, Diuretic, ARB	Lasix 40mg od Losartan 50mg od BPG 1.2mega		Outpatient follow up (Twalib clinic visit)
GULTEL000661	New	Apotokitoro	Oboo	16	6 to 21	Male	30		None	2018-11-08					RHD, Moderate MR	Valvular/Rheumatic Heart Disease	Heart Failure meds	Diuretic, ARB	Lasix 20mg Losartan 25mg		Outpatient follow up (Twalib clinic visit)
GULTEL000662	New	Abili	Labwoch	17	6 to 21	Male	24		None	2018-11-08					Normal	Normal	None	None	None		None
GULTEL000663	New	Oboni	Lawiyeadul	16	6 to 21	Female	25		None	2018-11-08					Normal	Normal	None	None	None		None
GULTEL000664	New	Lawiyeadul	Lawiyeadul	11	6 to 21	Female	24		None	2018-11-08					Normal	Normal	None	None	None		None
GULTEL000665	New	Lawiyeadul	Lawiyeadul	9	6 to 21	Female	24		None	2018-11-08	2018-11-16				Normal	Normal	None	None	None		Telemedicine follow up
GULTEL000666	New	Katikati	Palwong	11	6 to 21	Female	15		None	2018-11-08	2018-11-21				Heterotaxy syndrome, , left isomerism. Common Atrium, Double outlet RV with Normally related Great arteries, Moderate Valvular PS , Bilateral SVC and interrupted IVC with azygos continuation	Congenital Heart Disease	Heart Failure meds	Diuretic	Lasix 10mg		Outpatient follow up (Twalib clinic visit)
GULTEL000667	New	Village	Lagile	21	6 to 21	Male	38		None	2018-11-08	2018-11-16				Normal	Normal	None	None	None		None
GULTEL000668	New	Burgweng	Lapyem	14	6 to 21	Male	24		None	2018-11-08	2018-11-16				Probable RHD	Valvular/Rheumatic Heart Disease	None	None	None at this time		Telemedicine follow up
GULTEL000669	New	Burgweng	Lapyem	14	6 to 21	Male	24		None	2018-11-08	2018-11-20				RHD, Mild -Moderate MR	Valvular/Rheumatic Heart Disease	Penicillin, Heart failure meds	BPG, ARB	BPG-1.2mega monthly Lorsatan 25mg		Outpatient follow up (Twalib clinic visit)
GULTEL000670	New	Pawach	Gemonyot	9	6 to 21	Male	30		None	2018-11-08	2018-11-16				Normal	Normal	None	None	None		Telemedicine follow up
GULTEL000671	New	Pakumba	Palwongo	16	6 to 21	Female	40		none	2018-11-08	2018-11-21				Normal	Normal	None	None	Normal		None
GULTEL000672	New	Odek	Palaro	16	6 to 21	Male	38		None	2018-11-08	2018-11-22				RHD, Mild AR, Mild MR	Valvular/Rheumatic Heart Disease	Penicillin	BPG	Monthly BPG 1.2Mega	Enroll in RHD Registry	Outpatient follow up (Twalib clinic visit)
GULTEL000673	New	Ongako	Lapyem	9	6 to 21	Female	45		None	2018-11-08	2018-11-23				RHD, Moderate MR, Trivial AR	Valvular/Rheumatic Heart Disease	Penicillin, Heart failure meds	ACE-I, BPG	Enalapril 2.5mg od Monthly BPG 1.2Mega	Enroll in RHD Registry	Outpatient follow up (Twalib clinic visit)
GULTEL000674	New	Layibi	Kasubi	24	Over 21	Female	6		None	2018-11-08	2018-11-16	Sinus rhythm		Normal ECG	Normal	Normal	Heart failure meds, Anti-hypertensive	Diuretic, BB	IV Lasix 40mg od Tabs Bisoprolol 2.5mg od	Investigate for another cause of body swelling Do RFT's Urinalysis LFT's	Telemedicine follow up
GULTEL000675	New	Central	Kal	18	6 to 21	Female	55		None	2018-11-09	2018-11-20				Borderline RHD, Mild MR	Valvular/Rheumatic Heart Disease	None	None	None	Enroll in RHD registry	Telemedicine follow up
GULTEL000676	New	Prison	Kabri	60	Over 50	Male	108		None	2018-11-09	2018-11-20	Sinus Rythm		Normal ECG	Normal ECHO	Normal	None	None	None	Monitor BP	None
GULTEL000677	New	Laroo	Highland	21	6 to 21	Female	3		None	2018-11-09		Sinus rhythm		Normal	Normal	Normal	None	None	Normal		None
GULTEL000780	New	Pabo	Pericau	37	Over 21	Male	30		None	2018-11-14					Normal	Normal	None	None	None		None
GULTEL000781	New	Parubanga	Pericu	49	Over 21	Female	28		None	2018-11-14		Sinus rhythm		Normal	Normal	Normal	None	None	None		None
GULTEL000782	New	Gotajaar	Pawel	18	6 to 21	Male	28		None	2018-11-14					Normal	Normal	None	None	None		None
GULTEL000783	New	Lukung	Pece	4 mo	0-5	Male	4		None	2018-11-14					Normal	Normal	None	None	None		None
GULTEL000681	New	Panydwong	Pakwelo	16	6 to 21	Male	15		None	2018-11-16	2018-12-10				RHD, Mild MR, Mild AR	Valvular/Rheumatic Heart Disease	Penicillin	BPG	Monthly BPG 1.2 Mega	Enroll in RHD Registry	Outpatient follow up (Twalib clinic visit)
GULTEL000682	New	Negri	Forgod	14	6 to 21	Female	4		None	2018-11-16	2018-12-10				Borderline RHD	Valvular/Rheumatic Heart Disease	None	None	None		Telemedicine follow up
GULTEL000683	New	Adoo	Wigweng	44	Over 21	Female	74		Noone	2018-11-19	2018-12-10	Sinus rhythm	Occassional PVCs	Normal ECG	Normal	Normal	None	None	None		None
GULTEL000684	New	Ariaga	Ariaga	104	Over 50	Female	2		None	2018-11-20	2018-12-10	Complete AV Block	Bradycardia HR=38		Dilated Cardiomyopathy Degenerative heart valve disease Severe TR, Moderate MR, Mild AR	DCMP/Ischemia	Heart Failure meds	Diuretic, ACE-I, CCB	Enalapril 5mg od Lasix 40mg od Needs Pacemaker Continue Nifedipine	Needs Pacemaker	Transfer to UHI
GULTEL000685	New	Prison	Library	77	Over 50	Male	2		None	2018-11-20	2018-12-10	Sinus rhythm	With PVCs		Mild atherosclerotic valve disease	Valvular/Rheumatic Heart Disease	Anti-hypertensive	ACE-I, CCB	Tabs Enalapril 5mg od Tabs Amlodipine 5mg od		Telemedicine follow up
GULTEL000686	New	Kanyangoga	Kanyangoga	45	Over 21	Male	2		None	2018-11-20	2018-12-10	Sinus rhythm	Occasional PVC		Normal	Normal	None	None	None		None
GULTEL000687	New	Acwera	Patek	10 mo	0-5	Female	20		None	2018-11-20					Normal	Normal	None	None	None		None
GULTEL000688	New	Labala	Lapainat	60	Over 50	Female	8		2years	2018-11-20					None	Normal	None	None	None		None
GULTEL000689	New	Bobi	Bobi	37	Over 21	Male	120		1week	2018-11-20		Sinus rhythm	Normal	Normal ECG	Normal	Normal	None	None	None		None
GULTEL000690	New	Bardege	Mican	75	Over 50	Female	4		None	2018-11-21	2018-12-10				Normal	Normal	None	None	Normal		None
GULTEL000691	New	Elego	Bibia	24	Over 21	Male	85		None	2018-11-21	2018-12-12	Sinus bradycardia	HR=52	Sinus bradycardia, Otherwise normal ECG	Normal	Normal	None	None	None	Stop all Meds	None
GULTEL000692	New	Agwayugi	Jimo	13	6 to 21	Male	48		None	2018-11-23	2018-12-12				RHD, Severe Mitral Stenosis, Mild AR, Severe TR	Valvular/Rheumatic Heart Disease	Heart Failure meds, NSAIDs, Penicillin	Diuretic, Antiarrhythmic, Aspirin	Lasix 40mg od Spironolactone 25mg od Digoxin 0.125mg od Monthly BPG 1.2Mega ASA 75mg od	Enroll in RHD Registry	Outpatient follow up (Twalib clinic visit)
GULTEL000695	New	Layibi	Lacankwite	56	Over 50	Female	9		None	2018-11-27	2018-12-12	Sinus rhythm		Normal	Normal	Normal	None	None	None	Do LFT'S, RFT'S Most likely patient is on Tenofovir	Telemedicine follow up
GULTEL000696	New	Pece	Vanguard	28	Over 21	Female	5		None	2018-11-27	2018-12-12	Normal Sinus rhythm		Normal	Normal	Normal	None	None	Repeat BP or Do home BP		Telemedicine follow up
GULTEL000697	Follow-up	Lakwela	Alii	58	Over 50	Male	38		3years	2018-11-28	2018-12-13	Atrial Fibrillation	LVH		Restrictive Cardiomyopathy TR with elevated RV Pressure	DCMP/Ischemia	Blood thinner, heart failure meds	Blood thinner, BB, Antiarrhythmic	Tabs warfarin 5mg od Tabs Bisoprolol 5mg od Tabs Digoxin 0.125mg od	Do check INR	Admission GRRH
GULTEL000698	New	Layibi	Techo	25	Over 21	Female	6		None	2018-11-28	2018-12-12	Sinus rhythm		Normal	Normal	Normal	None	None	None		None
GULTEL000699	New	Ogwalng	Luna	47	Over 21	Female	100		None	2018-12-03	2018-12-20	Sinus rhythm	Normal		Normal heart	Normal	None	None	None		None
GULTEL000700	New	Ariaga	Laroo	42	Over 21	Male	2		None	2018-12-10					Normal	Normal	None	None	None		None
GULTEL000701	New	Kirombe	Alokolum	1 mo	0-5	Male	3		None	2018-12-10					Normal	Normal	None	None	None		None
GULTEL000702	New	Obiya	Forgod	9 mo	0-5	Male	4		None	2018-12-10					Normal	Normal	None	None	None		None
GULTEL000703	New	Kirombe	Alokolum	1 y 9 mo	0-5	Male	3		None	2018-12-10					Normal	Normal	None	None	None		None
GULTEL000704	New	Bedmot	Dima	7 mo	0-5	Male	68		None	2018-12-10					Normal	Normal	None	None	None		None
GULTEL000705	New	Omel	Omel	63	Over 50	Male	40		None	2018-12-10	2018-12-20	Sinus	Occassional PVC's	Sinus Rhythm with Occassional PVC's	Dilated cardiomyopathy Reduced LV Systolic function	DCMP/Ischemia	Heart Failure meds	Ace-I, BB, Diuretic	Lisinopril 10mg od Carvedilol 6.25mg BD Spironolactone 25mg od Lasix 40mg BD	Do RFT's, Blood Sugar	Outpatient follow up (Twalib clinic visit)
GULTEL000707	New	Labwormor	Lapainat	1	0-5	Female	30		None	2018-12-11	2018-12-21				Normal	Normal	None	None	None		None
GULTEL000708	New	Layibi	Tegwana	15	6 to 21	Female	3		None	2018-12-11	2018-12-19				Normal	Normal	None	None	None		None
GULTEL000709	New	Akonyibedo	Pakwelo	9	6 to 21	Male	18		None	2018-12-11	2018-12-20				?ASD	Congenital Heart Disease	None	None	Re do the echo r/o ASD		Transfer to UHI
GULTEL000710	New	NyikiNyiki	Pagere	63	Over 50	Female	103		None	2018-12-11	2018-12-19	Sinus	Av block	Sinus rhythm with Ist degree AV block	Normal	Arrhythmia	Heart Failure meds	Diuretic	Avoid beta blockers or Digoxin Tabs Lasix 40mg od		Telemedicine follow up
GULTEL000711	New	Kaladima	Pagok	36	Over 21	Male	35		None	2018-12-11	2018-12-19	Sinus rhythm		Normal ECG	Normal	Normal	None	None	None		None
GULTEL000712	New	Paicho	Kal	2	0-5	Female	50		None	2018-12-11					Severe LV dysfunction, moderate MR	Congenital Heart Disease	Heart Failure meds	Diuretic, ACE-I	Tabs Lasix 5mg od Tabs captopril 3.125mg bd	Exclude ACCAPA and cleff MV Transfer to UHI for further evaluation	Transfer to UHI
GULTEL000713	New	Pipino	Atek	3	0-5	Female	78		None	2018-12-11	2018-12-21				Normal	Normal	None	None	None	Look at MPA again	None
GULTEL000714	New	Kuluotit	Paidwe	12	6 to 21	Female	34		None	2018-12-11	2018-12-19				Normal	Normal	None	None	None		None
GULTEL000706	New	Lapainat	Koro	16	6 to 21	Male	20		None	2018-12-12	2018-12-21				Normal	Normal	None	None	None		None
GULTEL000715	New	Opel	Amwa	5	0-5	Male	101		None	2018-12-12	2018-12-19				Normal	Normal	None	None	None		None
GULTEL000716	New	Laroo	Laroo	1 mo	0-5	Female	1		None	2018-12-13	2018-12-21				Normal	Normal	None	None	None		None
GULTEL000717	New	Laroo	Bungatira	6	6 to 21	Female	3		None	2018-12-13	2018-12-21				RHD, Severe MR	Valvular/Rheumatic Heart Disease	Heart failure meds, penicllin	Diuretic, ACE-I, Antiarrhythmic, BPG	Lasix 20mg od Enalapril 2.5mg od Digoxin 0.125mg od Monthly BPG 0.6mega	Enroll in RHD Registry	Outpatient follow up (Twalib clinic visit)
GULTEL000718	New	Morobi	Morobi	28	Over 21	Female	102		None	2018-12-14	2019-01-11	Sinus tachycardia	HR= 108	Normal ECG	Normal	Normal	None	None	None		None
GULTEL000719	New	Maji	Maji	65	Over 50	Male	88		None	2018-12-14	2018-12-21				Dilated Cardiomyopathy Severe LV dysfunction	DCMP/Ischemia	Heart Failure meds, NSAIDs, anti-hypertensive	Diuretic, Antiarrhythmic, ACE-I, Aspirin	Carvedilol 6.25mg od Enalapril 2.5mg od Lasix 40mg od Spironolactone 25mg od Digoxin 0.125mg od ASA 75mg od		Outpatient follow up (Twalib clinic visit)
GULTEL000720	New	Awen	Omoo	40	Over 21	Female	124		None	2018-12-14	2018-12-21	Sinus rhythm		Normal	Normal	Normal	None	None	None		None
GULTEL000721	New	Torotur	Toro	32	Over 21	Male	34		1 Year	2018-12-17	2019-01-10				Normal	Normal	None	None	None		None
GULTEL000722	New	Ariaga	Ariaga	71	Over 50	Male	2		None	2018-12-17	2019-01-10	Sinus rhythm		Normal	Isolated right heart failure Suspect PHT	Isolated Right Heart Disease	Heart Failure meds	Diuretic, Antiarrhythmic	Lasix 40mg od Spironolactone 25mg od Digoxin 0.125mg od	Do Chest X-ray	Outpatient follow up (Twalib clinic visit)
GULTEL000506	New	Afoji	Logoba	97	Over 50	Male	162		None	2018-12-18		Sinus rhythm HR 100bpm	LAD, LVH with strain T- wave inverson	LBBB , T wave inverson	Atherosclerotic heart disease	DCMP/Ischemia	None	None	Atherosclerotic heart disease R/O Coronary artery disease		Admission GRRH
GULTEL000561	New	Agoga	Labworomor	13	6 to 21	Female	34		None	2018-12-18					Normal	Normal	None	None	None		Telemedicine follow up
GULTEL000562	New	Palabek	Ogili	60	Over 50	Female	158		None	2018-12-18	2019-01-15				Normal	Normal	None	None	None		None
GULTEL000563	New	Pece	Lukung	64	Over 50	Female	3		None	2018-12-18					Normal	Normal	None	None	None		None
GULTEL000723	New	Amar	Goma	10	6 to 21	Male	30		None	2018-12-18	2018-12-21				Normal	Normal	None	None	None		None
GULTEL000724	New	Alero	Alero	7	6 to 21	Female	34		None	2018-12-18	2018-12-21				Normal	Normal	None	None	None		None
GULTEL000725	New	Custom	Techo	22	Over 21	Male	3		1week	2018-12-19	2019-01-10	Suspect SVT	Tachycardia HR=166, LVH	SVT with LVH	Dilated Cardiomyopathy Severe LV Systolic dysfunction	DCMP/Ischemia	Heart Failure meds, NSAIDs	Diuretic, ACE-I, Aspirin, BB	Lasix 40mg od Enalapril 25mg od Bisoprolol 5mg od ASA 75mg od		Transfer to UHI
GULTEL000726	New	Angagura	Kalawiny	32	Over 21	Female	45		None	2019-01-07	2019-01-25	Sinus Rhythm		Normal	Normal	Normal	None	None	None		None
GULTEL000727	New	Panykel	Pajimo	70	Over 50	Female	104		None	2019-01-07	2019-01-25	sinus rhythm		Normal	Mild atherosclerotic heart disease, and Grade 1 LV diastolic dysfuction	DCMP/Ischemia	None	None	None		None
GULTEL000728	New	Pawel	Pukumu	11 mo	0-5	Male	30		None	2019-01-07					r/o CHD	Congenital Heart Disease	None	None	Transfer to UHI for detailed echo	Not clearly demonstrated parasternal long axis view	Transfer to UHI
GULTEL000729	New	Langol	Pangu	10	6 to 21	Female	15		4 months	2019-01-08	2019-01-10				RHD, Severe MR	Valvular/Rheumatic Heart Disease	Penicillin, Heart failure meds	BPG, ACE-I, Antiarrhythmic, Diuretic	Lasix 20mg od Digoxin 0.125mg od Enalapril 2.5mg od Monthly BPG 0.6Mega	Enroll in RHD Registry	Outpatient follow up (Twalib clinic visit)
GULTEL000730	New	Paduny	Paduny	80	Over 50	Female	30		None	2019-01-08	2019-01-31	Complete heart block with junctional escape	HR= 45	Complete heart block with junctional escape	Mild degenerative heart valve disease expected for age	Normal	None	None	Mild Degenerative heart valve disease		Admission GRRH
GULTEL000731	New	Paidwe	Kalamomiya	60	Over 50	Male	24		None	2019-01-08	2019-01-31	Sinus rhythm	Normal	Normal ECG	Normal Echo	Normal	None	None	None		None
GULTEL000732	New	Cuda	Patuda	38	Over 21	Male	10		None	2019-01-08		Sinus rhythm	HR= 60	Normal ECG	Normal	Normal	None	None	None		None
GULTEL000733	New	Otong	Gaya	55	Over 50	Male	34		1 years	2019-01-08	2019-01-31	Sinus Tachycardia	Normal	Normal ECG	Normal ECG	Normal	None	None	None		None
GULTEL000734	New	Lacor	Patuda	54	Over 50	Female	5		None	2019-01-08	2019-01-31	Sinus rhythm		Normal ECG	Normal ECG	Normal	None	None	None		None
GULTEL000735	New	Mican	Akung	14	6 to 21	Male	35		None	2019-01-09	2019-01-25				RHD, Severe AR and moderate MR	Valvular/Rheumatic Heart Disease	Penicillin, Heart failure meds	BPG, Diuretic, ARB	Lasix Losartan BPG		Outpatient follow up (Twalib clinic visit)
GULTEL000736	New	Mican	Kanyagoga	30	Over 21	Female	6		None	2019-01-09	2019-01-15	Sinus rhyhm		Normal	Normal	Normal	None	None	None		Telemedicine follow up
GULTEL000737	New	Labongo	Amida	17	6 to 21	Female	104		None	2019-01-10	2019-01-22	Sinus arrhythmia	None	Normal ECG	Normal	Normal	None	None	None		None
GULTEL000739	New	Baradanga	Latinling	26	Over 21	Male	98		None	2019-01-11					Normal	Normal	None	None	None	None	None
GULTEL000740	New	Laroo	Pece	53	Over 50	Female	3		None	2019-01-14	2019-01-22	Sinus rhythm		Normal ECG	Normal	Normal	None	None	None	Do RFT's/ LFT's Abdominal V/S Scan	Telemedicine follow up
GULTEL000742	New	Vanguard	Vanguard	18	6 to 21	Female	4		None	2019-01-14	2019-01-18	Sinus rhythm		Normal ECG	Normal	Normal	None	None	Monitor BP		None
GULTEL000743	New	Holy	Queens	33	Over 21	Male	2		None	2019-01-14	2019-01-22				Dilated Cardiomyopathy Severe LV dysfunction	DCMP/Ischemia	Heart Failure meds	Diuretic, Antiarrhythmic, ACE-I, Aspirin	Lasix 40mg BD Enalapril 5mg od Spironolactone 25mg od Digoxin 0.125mg od ASA 75mg od	Do CD4/ Viral Load	Outpatient follow up (Twalib clinic visit)
GULTEL000744	New	Acud	Acud	28	Over 21	Male	75		None	2019-01-14	2019-01-18	Sinus rhythm		Normal	Pericarditis with Mild Pericardial effusion	Pericardial Disease	NSAIDS	NSAIDS	Ibuprofen 400mg bd x 2/52 Omeprazole 20mg od x 2/25	Do RFT'S	Outpatient follow up (Twalib clinic visit)
GULTEL000745	New	Unyama	Unyama	12	6 to 21	Female	20		None	2019-01-14	2019-01-18				Normal	Normal	None	None	None		None
GULTEL000746	New	Akeko	Central	11	6 to 21	Female	45		None	2019-01-14	2019-01-18				Normal	Normal	None	None	None		None
GULTEL000747	New	Oporot	Oporot	51	Over 50	Female	150		None	2019-01-14	2019-01-16	Sinus rhythm	None	Normal ECG	Normal	Normal	None	None	None		None
GULTEL000748	New	Tegwana	Tegwana	36	Over 21	Male	4		None	2019-01-14	2019-01-18				Normal	Normal	None	None	None	Continue Amlodipine	None
GULTEL000749	New	Layibi	Central	39	Over 21	Female	3		None	2019-01-15	2019-02-04				Normal	Normal	None	None	None		None
GULTEL000750	New	Ariaga	Central	86	Over 50	Male	3		None	2019-01-15	2019-02-04				Mild degenerative heart valve disease (expected for age)	Valvular/Rheumatic Heart Disease	None	None	Valve changes expected for patient's change		None
GULTEL000751	New	Pece	Vanguard	42	Over 21	Female	3		None	2019-01-16	2019-02-06	Sinus arythmia		Normal	Mild TR, Mild MR, Trivial AR	Valvular/Rheumatic Heart Disease	Heart Failure meds	Diuretic	IV Lasix 40mg od	Consult the physician	Admission GRRH
GULTEL000752	New	Obongi	Kilami	34	Over 21	Male	104		None	2019-01-17					Normal	Normal	None	None	None		None
GULTEL000753	New	Koro	Lapainat	16	6 to 21	Male	30		None	2019-01-17					Normal	Normal	None	None	None		None
GULTEL000754	New	Alero	Kalokuro	21	6 to 21	Male	35		5 months	2019-01-17	2019-01-25	Sinus Rhythm		Normal	RHD, Severe AR, severe MR, MILD MS	Valvular/Rheumatic Heart Disease	Penicillin, Heart failure meds	BPG, ARB, Diuretic	BPG 1.2 MEGA monthly Lasix Losartan		Outpatient follow up (Twalib clinic visit)
GULTEL000755	New	Central	Bweyale	38	Over 21	Male	180		2 days	2019-01-22		Sinus rhythm	Anterior T- wave inversion Pattern ?juventile	Normal	Normal	Normal	None	None	None		None
GULTEL000756	New	Techo	Techo	54	Over 50	Female	6		3Years	2019-01-22	2019-01-25	Sinus Rhythm		Normal	Normal	Normal	None	None	None		None
GULTEL000757	New	Kasubi	Central	38	Over 21	Male	4		None	2019-01-22	2019-01-25	Sinus Rhythm		Normal	Normal	Normal	None	None	None		None
GULTEL000758	New	Koro	Labwoch	39	Over 21	Male	24		1 month	2019-01-22	2019-01-30	Sinus tachycardia	HR= 116	Sinus tachycardia	Pericarditis? Constriction	Pericardial Disease	NSAIDs	Diuretic, NSAIDs	Ibuprofen 400mg bd x2/52 Continue Lasix Stop Carvendilol	Do CBC Do Lateral CXR Do Sputum for AAFB (ZN Stain)	Outpatient follow up (Twalib clinic visit)
GULTEL000759	New	Wiawaranga	Patuda	8 mo	0-5	Male	5		None	2019-01-22	2019-01-25				Small PFO with L to R shunt, otherwise normal heart anatomy and function	Congenital Heart Disease	None	None	None		Telemedicine follow up
GULTEL000760	New	Purongo	Pabit	65	Over 50	Male	68		None	2019-01-22	2019-01-25	Sinus rhythm		Normal	Normal	Normal	None	None	None		None
GULTEL000761	New	Kasubi	Kasubi	59	Over 50	Female	3		None	2019-01-22	2019-01-29	Sinus rhythm		Normal ECG	Normal	Normal	None	None	None		None
GULTEL000762	New	Kirombe	Alokolum	29	Over 21	Female	5		None	2019-01-22	2019-01-25	Sinus rhythm		Normal	Normal	Normal	None	None	None		None
GULTEL000763	New	Papany	Kal	56	Over 50	Female	125		None	2019-01-22	2019-01-25	Sinus Rhythm		Abnormal P wave and prolonged QT Interval	Degenerative Heart Valve Disease, severe MR, Moderate PHT	Valvular/Rheumatic Heart Disease	Heart failure, anti-hypertensive	Diuretic, CCB, ARB	Lasix, Lorsatan, Amlodipine		Outpatient follow up (Twalib clinic visit)
GULTEL000764	New	Parabongo	Coke	99	Over 50	Female	15		1 year	2019-01-22	2019-01-25	Sinus Rhythm	Premature atrial contactions	Complete Right Bundle Branch Block	Restrictive Cardiomyopathy, Severe LV Systolic dysfunction. Moderate PHT	DCMP/Ischemia	Heart Failure meds	Diuretic, ARB, CCB	Lasix Losartan H Amlodipine		Outpatient follow up (Twalib clinic visit)
GULTEL000765	New	Agwee	Telabolo	78	Over 50	Male	2		None	2019-01-23					Mild Degenerative heart valve disease	Valvular/Rheumatic Heart Disease	None	None	None		None
GULTEL000768	New	Quarters	Laroo	21	6 to 21	Female	1		None	2019-01-23	2019-02-04				Normal heart	Normal	None	None	? Atypical chest pain		None
GULTEL000767	New	Abilonino	Kal	3 mo	0-5	Male	38		None	2019-01-28					Essentially normal Exclude small PDA	Normal/CHD?	None	None	None		Outpatient follow up (Twalib clinic visit)
GULTEL000769	New	Negri	Bardege	52	Over 50	Male	3		None	2019-01-28	2019-01-30	Sinus rhythm	Complete RBBB	Complete RBBB	Normal	Normal	None	None	None		Outpatient follow up (Twalib clinic visit)
GULTEL000770	New	Kanyangoga	Bardege	10	6 to 21	Male	2		None	2019-01-28	2019-01-31				Normal ECG	Normal	None	None	None		None
GULTEL000771	New	Buspark	Pece	34	Over 21	Male	1		None	2019-01-29	2019-02-04	Sinus brady arrhythmia	Early repolarization Pattern	Normal ECG	Normal	Normal	None	None	Stop ASA		Telemedicine follow up
GULTEL000772	New	Hilltop	Pandwong	70	Over 50	Female	103		None	2019-01-29	2019-01-31	Sinus arrhythmia	Occassional VPCs	Occassional VPCs	Normal ECG	Normal	None	None	None		None
GULTEL000773	New	Cubu	Acoyo	41	Over 21	Female	5		None	2019-01-29	2019-01-31	Sinus rhythm	None	Normal ECG	Normal Echo	Normal	None	None	None		None
GULTEL000766	New	Vanguard	Vanguard	33	Over 21	Male	4		1months	2019-01-30	2019-01-30				Large pericardial effusion	Pericardial Disease	Heart Failure meds	None	Pericardial centesis under echo guidance Treat for TB Pericarditis		Admission GRRH
GULTEL000774	New	Store	Bobi	56	Over 50	Female	100		None	2019-01-30	2019-02-04	Sinus rhythm	Anterior T- Wave inversion? Anterior Ischemia	Anterior T- Wave inversion? (V1 - V3), Anterior Ischemia	Normal	DCMP/Ischemia	Lipid lowering drug	Statin	Atorvastatin 20mg od	Do fasting lipid profile and Blood Sugar	Outpatient follow up (Twalib clinic visit)
GULTEL000775	New	Kasubi	Smallgate	50	Over 21	Female	2		None	2019-02-04	2019-02-14	Sinus rhythm	Left axis deviation, complete RBBB	Bifasicular Block (RBBB + LAFB)	Normal	Normal	Anti-hypertensive	CCB, ARB	Continue Amlodipine 10mg od Add Losartan 50mg od		Telemedicine follow up
GULTEL000776	New	Keyo	Palema	72	Over 50	Male	19		None	2019-02-04	2019-02-14	Sinus rhythm	Poor R wave Progression	LVH with Strain	Ischemia Dilated cardiomyopathy Severe LV Systolic dysfunction	DCMP/Ischemia	Heart Failure meds	Diuretic, ACE-I,BB, statin	Spironolactone 25mg ASA 75mg od Lasix 40mg bd Enalapril 5mg od Carvedilol 6.25mg od Atorvastatin 10mg od	Do HbAK, Fasting lipid profile	Admission GRRH
GULTEL000778	New	Labourline	Pece	53	Over 50	Male	4		None	2019-02-04	2019-02-14	Sinus arrhythmia	None	Normal ECG	Normal	Normal	None	None	None		None
GULTEL000777	New	Kal	Okura	65	Over 50	Female	24		None	2019-02-05		Sinus Rhythm		Normal	Normal	Normal	None	None	None		None
GULTEL000779	New	Kabedopong	Kasubi	13	6 to 21	Male	2		None	2019-02-05	2019-02-14	Sinus arrhythmia	Jovenile T-wave Pattern	Normal ECG	Normal	Normal	None	None	None		None
GULTEL000784	New	Ntoroko	Twanzane	53	Over 50	Male	380		1 year	2019-02-06	2019-02-12	Sinus rhythm		Normal ECG	Normal	Normal	None	None	None		None
GULTEL000785	New	Parubanga	Pericu	52	Over 50	Female	35		None	2019-02-07	2019-02-12	Sinus rhythm	First degree AV block (normal variant)	Normal ECG	Normal	Normal	None	None	None		None
GULTEL000786	New	lacor	Lacor	27	Over 21	Male	8		None	2019-02-07	2019-02-12	Sinus bradycardia	HR = 56	Sinus bradycardia	Normal	Normal	None	None	Stop Betablockers		None
GULTEL000787	New	Airfield	Bardege	50	Over 21	Female	3		None	2019-02-07	2019-02-12	Sinus rhythm		Normal	Normal	Normal	Anti-hypertensive	BB, CCB	Tab Bisoprolol 2.5mg od Do Amlodipine 5mg od	Life style modification	Telemedicine follow up
GULTEL000788	New	Laroo	Forest	8 mo	0-5	Male	2		None	2019-02-07	2019-02-12				Looks Normal but exclude interrupted aortic arch	Normal	None	None	Look for other cause of DIB	For Pediatrician to see	Admission GRRH
GULTEL000789	New	Pece	Lukung	33	Over 21	Male	6		None	2019-02-07		Sinus rhythm		Normal ECG	Normal	Normal	None	None	None		None
GULTEL000790	New	Bweyale	Agobe	41	Over 21	Female	65		None	2019-02-07	2019-02-15	Sinus rhythm		Normal	RHD, Mild MR	Valvular/Rheumatic Heart Disease	None	None	None- due to age Stop Amlodipine / ASA/ lisinopril unless high BP	Enroll in RHD Registry	Outpatient follow up (Twalib clinic visit)
GULTEL000809	New	Pabo	Layibi	36	Over 21	Male	16		None	2019-02-09	2019-03-04				Normal	Normal	None	None	None	Repeat ECG	None
GULTEL000791	New	Wanglobo	Um	2	0-5	Male	85		None	2019-02-11	2019-02-15				Normal	Normal	None	None	None		None
GULTEL000792	New	Jupa	Kalawinya	13	6 to 21	Male	34		None	2019-02-11	2019-03-04				RHD, Mild- Moderate AR Mild MR	Valvular/Rheumatic Heart Disease	Penicillin	BPG	I.M Benzathine 1.2 mu Monthly		Outpatient follow up (Twalib clinic visit)
GULTEL000793	New	Koch	Acoyo	80	Over 50	Female	25		None	2019-02-11	2019-03-11	Sinus rhythm	Frequent PACS	Sinus rhythm with frequent PACs	Degenerative heart disease with moderate MR	Valvular/Rheumatic Heart Disease	Heart Failure meds	BB, Aspirin	Continue ASA/ Atenolol		Outpatient follow up (Twalib clinic visit)
GULTEL000794	New	Kabedopong	Bardege	2	0-5	Male	2		None	2019-02-11	2019-03-04				Normal	Normal	None	None	Stop Lazix	Investigate the fever	Telemedicine follow up
GULTEL000795	New	Ongako	Kal	49	Over 21	Female	24		2 months	2019-02-12	2019-03-11	Sinus rhythm		Normal	Normal	Normal	None	None	None		None
GULTEL000796	New	Punena	Punena	49	Over 21	Female	36		None	2019-02-12		Atrial fibrillation	HR = 79	Atrial fibrillation with controlled rate	RHD, Severe Mitral Stenosis Mild AR, Suitable for BMV	Valvular/Rheumatic Heart Disease (repaired)	Penicillin, Blood thinner, Antiarrhythmic	Pen V, Diuretic, Antiarrhythmic, Aspirin	Pen V 500mg BD Lasix 40mg od Digoxin 0.125mg od ASA 75mg od	Needs BMV	Transfer to UHI
GULTEL000797	New	Kirombe	Custom	28	Over 21	Female	3		1months	2019-02-13	2019-03-11	Sinus tachycardia	HR= 116	Sinus tachycardia otherwise normal ECG	Normal	Normal	None	None	None		None
GULTEL000798	New	Lukwi	Parwoc	80	Over 50	Female	20		None	2019-02-14		Complete Heart block with ventricular escape	HR= 46	Complete heart block	DCMP Severe LV Dysfunction	DCMP/Ischemia	Heart Failure meds	Diuretic, ACE-I, Aspirin	Lasix 40mg od Enalapril 2.5mg od ASA 75mg od		Transfer to UHI
GULTEL000799	New	Pangora	Ceke	1	0-5	Male	60		None	2019-02-14					Normal	Normal	None	None	None	None	None
GULTEL000800	New	karuma	okweje	64	Over 50	Female	80		None	2019-02-14		Sinus rhythm	LVH- ST depression	LVH with strain	Mild degenerative heart valve disease	Valvular/Rheumatic Heart Disease	Anti-hypertensive	ARB, CCB	Amlodipine 10mg od Losartan 62.5mg od		Outpatient follow up (Twalib clinic visit)
GULTEL000801	New	Lemo	Pagere	68	Over 50	Female	103		None	2019-02-14		Sinus bradycardia	HR= 55	Sinus bradycardia	Normal	Normal	Anti-hypertensive	ARB	Add Losartan H 62.5mg od		None
GULTEL000802	New	Forua	Towncouncil	26	Over 21	Female	240		2months	2019-02-14		Sinus arrhythmia		Normal ECG	Normal	Normal	None	None	None		None
GULTEL000804	New	Amure	Palere	10	6 to 21	Female	104		None	2019-02-15					Normal	Normal	None	None	None	None	None
GULTEL000805	New	Latwong	Paduny	14	6 to 21	Female	25		2 weeks	2019-02-18					RHD, Severe MR	Valvular/Rheumatic Heart Disease	Penicillin, Heart failure meds	BPG, Diuretic, ACE-I	Lasix 40mg od Enalapril 2.5mg od Monthly BPG 0.6 Mega	Enroll in RHD registry	Outpatient follow up (Twalib clinic visit)
GULTEL000806	New	Ongica	Ajok	2 mo	0-5	Female	98		None	2019-02-18					Small mid muscular VSD	Congenital Heart Disease	None	None	None	Follow up echo at 6months	Telemedicine follow up
GULTEL000807	New	Coke	Odur	2 mo	0-5	Male	24		None	2019-02-19					Small Mid muscular VSD	Congenital Heart Disease	None	None	None	Follow-Up echo at 6months	Telemedicine follow up
GULTEL000808	New	Aywere	Tegwana	16	6 to 21	Female	4		3weeks	2019-02-19					Normal	Normal	None	None	Normal		None
GULTEL000810	New	Acut	Kalwumu	82	Over 50	Female	22		None	2019-02-20					Degenerative Heart Valve Disease, severe valvular aortic stenosis. moderate AR, MILD MR	Valvular/Rheumatic Heart Disease	Heart Failure meds	Diuretic, ARB	Lasix 40mg Losartan 50mg		Outpatient follow up (Twalib clinic visit)
GULTEL000812	New	Raa	Palenga	43	Over 21	Female	22		None	2019-02-21		Sinus rhythm		Normal	Normal	Normal	None	None	None		None
GULTEL000813	New	Akworo	Akworo	76	Over 50	Female	104		None	2019-02-21		Sinus rhythm	None	Normal	Normal	Normal	None	None	None		None
GULTEL000814	New	Layibi	Holy	17	6 to 21	Female	3		None	2019-02-21		Sinus rhythm		Normal	Normal	Normal	None	None	None		None
GULTEL000815	New	Obiya	Highland	34	Over 21	Male	4		None	2019-02-21		Normal		Normal	Normal	Normal	None	None	None		None
GULTEL000816	New	Prison	Library	55	Over 50	Male	2		None	2019-02-21		Sinus Tachycardia		Sinus tachycardia	Constrictive pericarditis with early systole of restrictive physiology.	Pericardial Disease	None	None	None		Transfer to UHI
GULTEL000817	New	Awach	Payuta	80	Over 50	Female	28		None	2019-02-21		Atrial Fibrillation		Atrial Fibrillation, RBBB,LAO	Mild MR, MILD PHT from Pulmonary disease	Valvular/Rheumatic Heart Disease	None	None	None		Outpatient follow up (Twalib clinic visit)
GULTEL000818	New	Pato	Paidwe	55	Over 50	Female	33		None	2019-02-21	2019-03-25	sinus rhthym		Occasional premature ventricular ectopics.	Ascending aortic aneursym extending upto transverse aortic arch.(Stanford type A)	Other (ascending Aortic Aneurysm)	None	None	None		Transfer to UHI
GULTEL000819	New	Pandwong	Kitgum	39	Over 21	Male	104		1 year	2019-02-25		Sinus tachycardia HR= 106	LAE, LVH with strain	Sinus tachycardia, LAE, LVH with strain	Dilated Cardiomyopathy Severe LV dysfunction, Severe TR	DCMP/Ischemia	Heart Failure meds	Diuretic, Antiarrhythmic, ACE-I, Aspirin, BB	Tab Lasix 40mg bd Digoxin 0.125mg od Spironolactone 25mg od Enalapril 5mg od Carvedilol 6.25mg od ASA 75mg od		Telemedicine follow up
GULTEL000820	New	Lalogi	Binya	73	Over 50	Female	60		None	2019-02-25		Sinus rhythm	First degree AV block	Sinus rhythm, First degree AV block	Mild degenerative	Valvular/Rheumatic Heart Disease	Anti-hypertensive	ARB, CCB, Aspirin	Amlodipine 5mg od Losartan 50mg od ASA 75mg od		None
GULTEL000821	New	Kanyagoga	Kasubi	40	Over 21	Female	2		None	2019-02-25		Sinus rhythm HR= 101	LVH by Voltage	LVH by Voltage	Normal	Normal	Anti-hypertensive	CCB, ARB	Stop ASA Continue Amlodipine Add Losartan 50mg od	See from Hypertension Clinic	None
GULTEL000822	New	Cereleno	Cereleno	45	Over 21	Female	2		None	2019-02-25	2019-03-25	Sinus Rhythm	None	Normal ECG.	Normal	Normal	None	None	None	None	None
GULTEL000823	New	Agul	Pager	11 mo	0-5	Male	104		None	2019-02-25	2019-03-25				Moderately sided sucundum ASD, Large PDA with Left to Right Shunt	Congenital Heart Disease	Heart Failure meds	Diuretic	Lasix 10mg		Outpatient follow up (Twalib clinic visit)
GULTEL000824	New	Pece	Prision	48	Over 21	Male	3		None	2019-02-25	2019-03-25	Normal	None	Normal ECG	Normal	Normal	None	None	None		None
GULTEL000825	New	Oturuloya	Oitino	84	Over 50	Male	6		None	2019-02-26		Sinus rhythm	Leftward QRS axis	LVH with Strain	Ischemic Cardiomyopathy Severe LV dysfunction	DCMP/Ischemia	Heart Failure meds	Lasix 40mg od Enalapril 5mg od Carvedilol 6.25mg od ASA 75mg od Spironolactone 25mg od	Lasix 40mg od Enalapril 5mg od Carvedilol 6.25mg od ASA 75mg od Spironolactone 25mg od		Outpatient follow up (Twalib clinic visit)
GULTEL000826	New	Industrial	Library	10	6 to 21	Male	4		None	2019-02-26	2019-03-25				none	Normal	None	None	None	None	None
GULTEL000827	New	Pece	Pawel	80	Over 50	Female	3		None	2019-02-27	2019-03-25	sinus rythm		Left ward QRS axis. P	HHD, with moderate concentric LVH and mid LV diastolic dysfunction.	Hypertensive Heart Disease	Anti-hypertensive	ARB, CCB	Telmisartan 40mg Amlodipine 10mg		Outpatient follow up (Twalib clinic visit)
GULTEL000828	New	Koch	Unyona	24	Over 21	Male	6		1 month	2019-02-27		Sinus Tachycardia		Sinus Tachycardia	Isolated Right heart failure	Isolated Right Heart Disease	Heart Failure meds	Diuretic	Lasix 40mg od Spironolactone 25mg od	Do CXR	Admission GRRH
GULTEL000829	New	Alaiye	Aleno	32	Over 21	Male	75		None	2019-02-28	2019-03-25	Normal	Normal	Normal ECG.	None	Normal	None	None	None	None	None
GULTEL000830	New	Cuda	Patuda	36	Over 21	Male	12		2 months	2019-02-28		Sinus rhythm		Frequent VPCS	Cor Pulmonale. Moderate PHT with RV dysfucion	Isolated Right Heart Disease	Heart Failure meds	Diuretic	Lasix 40mg		Outpatient follow up (Twalib clinic visit)
GULTEL000831	New	Laroo	Obiya	15	6 to 21	Female	5		None	2019-02-28	2019-03-25				None	Normal	None	None	None	None	None
GULTEL000832	New	Holy	Laroo	19	6 to 21	Female	2		None	2019-03-01		Sinus Arrhythmia as a normal ECG	None	Normal ECG	Normal	Normal	None	None	Normal	Normal	None
GULTEL000833	New	Anyadwe	Olwal	4	0-5	Male	17		None	2019-03-01	2019-03-25				Normal	Normal	None	None	None	None	None
GULTEL000834	New	Agwee	Agwee	52	Over 50	Female	2		None	2019-03-01	2019-03-25	Sinus Ryhthm	None	Normal.	Normal	Normal	None	None	None	None	None
GULTEL000835	New	Abotokitoo	Palema	19	6 to 21	Male	12		None	2019-03-01					None	Normal	None	None	None		None
GULTEL000836	New	Cesia	Ajumani	60	Over 50	Male	100		1 month	2019-03-04		Normal Sinus rhythm	None	Normal	Normal	Normal	Anti-hypertensive	CCB	Continue treatment with nifedipine		None
GULTEL000837	New	Ayul	Pager	48	Over 21	Male	104		None	2019-03-04		Sinus rhythm	HR= 71	Normal ECG	Normal ECG	Normal	None	None	None		None
GULTEL000838	New	Ariaga	Laliya	69	Over 50	Male	4		3 months	2019-03-05		Sinus rhythm	None	Normal ECG	Normal	Normal	None	None	None		None
GULTEL000839	New	Lacenotinga	Lapainat	75	Over 50	Female	5		None	2019-03-05	2019-03-25	Atrial Fibrillation		Atrial Fibrillation, Controlled ventricular Response	Degenerative Heart Valve Disease with Mild AR and mild TR. Moderate PHT	Valvular/Rheumatic Heart Disease	Heart Failure meds	Diuretic	Lasix 40mg		Outpatient follow up (Twalib clinic visit)
GULTEL000840	New	Agonga	Agonga	80	Over 50	Female	3		3 months	2019-03-05	2019-03-25	Sinus RHYTHM			Mild LV Diastolic dysnfuction	Normal	None	None	None		None
GULTEL000842	New	Aywee	Pece	30	Over 21	Male	4		None	2019-03-06	2019-03-25	Sinus Rhythm	None	Normal ECG.	Normal	Normal	None	None	None	None	None
GULTEL000843	New	Kasubi	Kasubi	47	Over 21	Female	2		None	2019-03-11	2019-03-25	sinus rhythm		Normal	HHD, mild concentric LVH and mild LV diastolic dysfunction	Hypertensive Heart Disease	Anti-hypertensive	ARB, CCB	Losartan H 62.5MG aMLODIPINE 10MG		Outpatient follow up (Twalib clinic visit)
GULTEL000845	New	Pukure	Lacor	64	Over 50	Female	12		None	2019-03-11	2019-03-25	Sinus rythm		First degree.AV BLOCK	Mild degenerative aortic valve disease with mild AR. mild LV diastolic dysfunction(Age related)	Normal	None	None	None		Outpatient follow up (Twalib clinic visit)
GULTEL000846	New	Koro	Onag	56	Over 50	Female	20		None	2019-03-11	2019-03-25	Sinus Rhythm	None	Normal ECG.	Normal Heart.	Normal	None	None	Normal	Normal	None
GULTEL000847	New	Pece	Vanguard	42	Over 21	Female	3		None	2019-03-11	2019-03-25	Sinus Rhythm	Frequent VPCs	Sinus Rhythm Frequent VPCs.	Normal Heart	Normal	None	None	None		None
GULTEL000848	New	Ngaro	Lapolonge	29	Over 21	Male	39		1 year	2019-03-11	2019-04-05	Sinus tachycardia	Low Voltage QRS Complexes	Sinus tachycardia, Low voltage QRS Complexes	Large Pericardial effusion Features of Cardiac Tamponade	Pericardial Disease	None	None	Urgent to UHI	Urgent Pericardial Centesis	Admission GRRH
GULTEL000849	New	Kuli	Pabala	18	6 to 21	Male	130		2 weeks	2019-03-11		Sinus arrhythmia		Normal ECG	Normal ECG	Normal	None	None	None		None
GULTEL000850	New	Pece	Prision	72	Over 50	Male	2		None	2019-03-12	2019-04-03	Sinus rhythm	T- wave inversion in V4 - V6 ? Lateral Ischemia	T- wave Inversion in V4, V6? Lateral Ischemia	Normal	DCMP/Ischemia	None	None	None	Repeat ECG/Echo in 3months	Telemedicine follow up
GULTEL000851	New	Deri	Palemo	53	Over 50	Male	116		None	2019-03-12	2019-03-25	Normal	None	Normal ECG.	Normal	Normal	None	None	None	None	None
GULTEL000852	New	langol	Pangu	45	Over 21	Male	45		1 year	2019-03-13	2019-03-25	Sinus rhythm	None	Sinus rhythm,High LV Voltage	Normal Heart	Normal	None	None	None	None	None
GULTEL000853	New	Unyama	Unyama	3 mo	0-5	Female	20		one	2019-03-13	2019-03-25				Large Perimembranous VSD. Large Sinus ASD. Tiny PDA.	Congenital Heart Disease	Heart Failure meds	Diuretic	Lasix 10mg od		Outpatient follow up (Twalib clinic visit)
GULTEL000854	New	Adak	Pukwenyi	40	Over 21	Male	22		None	2019-03-13		Sinus rhythm		Normal	Cor pulmonale right heart failure RV dysfunction, severe TR/PHT	Isolated Right Heart Disease	Heart Failure meds	Diuretic, Antiarrhythmic	Lasix 40mg od Spironolactone 25mg od Digoxin 0.25mg od		Admission GRRH
GULTEL000855	New	Lakalac	Amar	9	6 to 21	Female	28		None	2019-03-18	2019-03-25				Normal	Normal	None	None	NONE		None
GULTEL000857	New	layibi	Orubu	61	Over 50	Male	3		None	2019-03-18	2019-03-25	Sinus Rhythm	None	Normal ECG	Normal	Normal	None	None	None	None	None
GULTEL000858	New	Mican	Kanyagoga	48	Over 21	Male	2		None	2019-03-18	2019-04-05	Sinus Rhythm		Normal ECG	Normal	Normal	None	None	No medication		None
GULTEL000859	New	Pece	Prison	1	0-5	Female	3		None	2019-03-18	2019-03-25				Normal	Normal	None	None	None	None	None
GULTEL000860	New	Pawel	Lagete	48	Over 21	Male	30		4 months	2019-03-19	2019-04-05	Sinus tachycardia	None specific T wave changes	None	Mild TR, Mild MR	Valvular/Rheumatic Heart Disease	None	None	None	Do continuous doppler at the tricuspid valves for the TR Review by Physician	Admission GRRH
GULTEL000861	New	Patiko	Gulu	22	Over 21	Female	20		10 years	2019-03-19		Sinus tachycardia.		Sinus tachycardia with LVH with strain LEA	RHD, severe MR, moderate AR, Moderate TR. Infective endocarditis of the mitral valve, severe PHT	Valvular/Rheumatic Heart Disease	Heart Failure meds	Diuretic, Antiarrhythmic, BB	Lasix 40mg spironolactone 25mg Digoxin 0.125mg atenolol 50mg		Outpatient follow up (Twalib clinic visit)
GULTEL000862	New	Aywee	Tegwana	9	6 to 21	Male	4		3 days	2019-03-19	2019-04-05				Normal	Normal	None	None	None		None
GULTEL000863	New	Kanyagoga	Kanyagoga	20	6 to 21	Male	2		None	2019-03-20	2019-04-05	Sinus rhythm	None	Normal	Normal	Normal	None	None	None		None
GULTEL000865	New	Bweyale	Bweyale	9	6 to 21	Male	70		None	2019-03-20	2019-04-08				Normal	Normal	None	None	None		None
GULTEL000864	New	Pailyech	Nencaro	2	0-5	Female	21		None	2019-03-21	2019-03-25				Small to Moderately PDA	Congenital Heart Disease	None	None	NONE	Repeat ECHO after one year	Outpatient follow up (Twalib clinic visit)
GULTEL000866	New	Lii	Obul	70	Over 50	Female	30		None	2019-03-21	2019-04-08	Sinus rhythm		Anterolateral T wave inversion	Severe PHT from Lung disease. Mild LV diastolic dysfunction	Isolated Right Heart Disease	None	None	None	Advided to do chest x ray, sputum for TB. To be reviewed by physician	Telemedicine follow up
GULTEL000867	New	Pukany	Gaya	20	6 to 21	Male	32		2 years	2019-03-21	2019-03-25	Sinus rhythm	Diffuse T-wave inversion in all leads?Pericardtis	Sinus rhythm,Diffuse T-wave inversion in all leads?Pericardtis	Constrictive Pericarditis	Pericardial Disease	Heart Failure meds	Diuretic	Lasix 40mg		Transfer to UHI
GULTEL000868	New	Ongako	Kal	50	Over 21	Female	30		None	2019-03-26	2019-04-08	Sinus rhythm	HR= 80	Normal ECG	Normal	Normal	Anti-hypertensive	CCB	Continue Nifedipine Stop Lasix		None
GULTEL000869	New	Patongo	Mican	76	Over 50	Female	160		None	2019-03-26	2019-04-08	Sinus rhythm	LVH with Strain	LVH with Strain	Hypertensive Heart disease Mild Concentric LVH	Hypertensive Heart Disease	Anti-hypertensive	ARB, CCB	Add Amlodipine 5mg od Give Losartan H 62.5 mg od Stop Bendrofluazide		Outpatient follow up (Twalib clinic visit)
GULTEL000870	New	Godown	Layibi	57	Over 50	Female	6		None	2019-03-26	2019-04-09	Sinus bradycardia	HR= 58	Sinus bradycardia otherwise Normal ECG	Normal	Normal	None	None	Stop propranolol		None
GULTEL000871	New	Paibona	Ayweri	69	Over 50	Female	25		None	2019-03-26	2019-04-10	Sinus rhythm		Normal	Normal	Normal	None	None	Normal		None
GULTEL000872	New	Forua	Central	46	Over 21	Female	100		None	2019-03-27	2019-04-15	Sinus		Normal	Normal Heart	Normal	None	None	None		None
GULTEL000873	Follow-up	Awaranga	Patuda	66	Over 50	Female	5		None	2019-03-27	2019-04-15				Normal	Normal	None	None	Exclude pulmonary embolism or Lung disease		Outpatient follow up (Twalib clinic visit)
GULTEL000874	New	Rwotomiya	Tegot	6 mo	0-5	Female	30		None	2019-03-27	2019-04-15				Large non restrictive ? inlet VSD	Congenital Heart Disease	Heart Failure meds	Diuretic, ACE-I	Tabs Lasix 5mg od Tabs Captopril 6.25mg bd	Will need Open heart surgery plus further evaluation	Transfer to UHI
GULTEL000875	New	StJude	Airfield	44	Over 21	Female	2		None	2019-03-28		Sinus rhythm		Normal	Normal	Normal	None	None	Normal		None
GULTEL000876	New	Forgod	Wiawaranga	21	6 to 21	Male	4		None	2019-03-28		Sinus rhythm	High LV Voltage	Normal ECG	Normal	Normal	None	None	Stop ASA		None
GULTEL000877	New	Layamo	Ngoto	23	Over 21	Male	24		None	2019-03-28	2019-04-17	Sinus brady arrhythmia	Right axis deviation	Complete RBBB	Right heart failure	Isolated Right Heart Disease	None	None	None	Repeat Echo and Resend	Telemedicine follow up
GULTEL000878	New	Kanyangoga	Kanyangoga	48	Over 21	Male	2		1 year	2019-03-28	2019-04-17	Atrial Fibrillation	HR= 108, Poor R-wave Progresion, LVH with strain	Atrial Fibrillation with fast ventricular response, LVH with strain	Dilated Cardiomyopathy Severe LV dysfunction	DCMP/Ischemia	Heart Failure meds, Antiarrhythmic, blood thinner	Diuretic, ACE-I, Antiarrhythmic, BB, Blood thinner	Carvedilol 6.25mg od Warfarin 2.5mg od Lasix 40mg bd Enalapril 5mg od Digoxin 0.125 mg od Spironolactone 25mg od		Admission GRRH
GULTEL000879	New	KeyoB	Kasubi	37	Over 21	Male	2		None	2019-03-28	2019-04-17	Sinus rhythm	LVH, T wave inversion, I, II, V5,6	LVH with Strain	Hypertensive Heart Disease LVH with Strain	Hypertensive Heart Disease	Anti-hypertensive	ARB, CCB	Add Losartan H 62.5mg od Continue Amlodipine 5mg od		Telemedicine follow up
GULTEL000880	New	Otorokome	Pogo	3 wks	0-5	Female	30		None	2019-03-28	2019-04-17				Small PFO otherwise normal	Normal/CHD(Small PFO)?	None	None	None		None
GULTEL000881	New	Abongoodyang	Pogi	7 mo	0-5	Male	40		None	2019-04-01	2019-04-17				Normal	Normal	None	None	None		None
GULTEL000882	New	Brightvalley	Kanyangoga	56	Over 50	Female	2		3 months	2019-04-01	2019-04-18	Sinus rhythm		Normal ECG	Normal	Normal	None	None	None		None
GULTEL000883	New	Lakwir	Omoro	38	Over 21	Female	38		None	2019-04-01	2019-04-18	Sinus rhythm	HR= 96 LVH with Strain, LAE	Left atrial enlargement LVH with strain	RHD, Severe AR, Moderate TR Dilated Cardiomyopathy	Valvular/Rheumatic Heart Disease	Heart Failure meds	Diuretic, ACE-I, CCB, Aspirin	Lasix 40mg bd Enalapril 5mg od Spironolactone 25mg od Carvedilol 6.25mg od ASA 75mg od		Outpatient follow up (Twalib clinic visit)
GULTEL000884	New	Maktunu	Paibony	17	6 to 21	Male	106		None	2019-04-01	2019-04-18	Sinus rhythm	High LV Voltage- normal variant	Normal ECG	Normal	Normal	None	None	None		None
GULTEL000885	New	Lakwataomee	Ibakara	14	6 to 21	Female	25		None	2019-04-01	2019-04-18				Normal	Normal	None	None	No Drugs		None
GULTEL000886	New	Ongako	Onyona	4 mo	0-5	Female	25		none	2019-04-01	2019-04-23				Normal	Normal	None	None	Normal		None
GULTEL000887	New	Quarters	Agwee	60	Over 50	Female	2		None	2019-04-01	2019-04-18	Sinus rhythm		Normal	Normal	Normal	Anti-hypertensive	CCB	Add Tabs Amlodipine 5mg od	Follow-up at GRRH	Telemedicine follow up
GULTEL000888	New	Pece	Labourline	83	Over 50	Female	2		None	2019-04-01	2019-04-23	Sinus rhythm	Lateral ST depression	LVH with Strain	Hypertensive heart disease Degenerative heart valve disease	Hypertensive Heart Disease	Anti-hypertensive	ARB, CCB, Aspirin	Add Amlodipine 5mg od Add ASA 75mg od Continue Telvas H		Outpatient follow up (Twalib clinic visit)
GULTEL000889	New	Omuge	Omuge	12	6 to 21	Female	100		None	2019-04-01	2019-04-23				Normal	Normal	None	None	Normal		None
GULTEL000890	New	Labore	Wanglobo	4	0-5	Female	24		None	2019-04-01	2019-04-23				Normal	Normal	None	None	None		None
GULTEL000891	New	Lajaula	Pailyech	2 mo	0-5	Female	32		A child	2019-04-02	2019-04-23				CHD- Small PDA	Congenital Heart Disease	None	None	No Medication		Outpatient follow up (Twalib clinic visit)
GULTEL000892	New	Loyoboo	Angaya	68	Over 50	Female	40		None	2019-04-02	2019-04-24	Sinus rhythm		Normal ECG	Normal	Hypertensive Heart Disease	Anti-hypertensive	ARB, CCB	Amlodipine 5mg od Losartan 50mg od		Telemedicine follow up
GULTEL000893	New	Berjura	Atanga	87	Over 50	Female	3		None	2019-04-02	2019-04-24	Atrial fibrillation, occassional VPCs	HR= 134, Poor RW	Atrial fibrillation with fast ventricular response, occassional VPCs	images are not clear Needs to repeat echo	Arrthymia	Heart Failure meds, Antiarrhythmic, NSAID	Diuretic, ACE-I, Antiarrhythmic, Aspirin	Lasix 40mg od Digoxin 0.125mg od Enalapril 12.5mg od ASA 75mg od	Repeat Echo images	Telemedicine follow up
GULTEL000894	New	Laroo	Forest	16	6 to 21	Male	3		1 week	2019-04-02	2019-04-24	Sinus tachycardia	LVH Progression	Sinus tachycardia , LVH	Moderate to large pericardial effusion with features of Cardiac tamponade	Pericardial Disease	None	None	Admission to GRRH		Admission GRRH
GULTEL000895	New	Pece	Vanguard	67	Over 50	Female	2		None	2019-04-03	2019-04-24	Sinus Bradycardia HR= 40	Left QRS axis	Sinus Bradycardia	Normal	Normal	None	None	No medications	Stop Bisoprolol	None
GULTEL000896	New	Moyo	Elenderia	67	Over 50	Male	160		None	2019-04-03	2019-04-26	Sinus rhythm	LAD, T wave	Inversion V2 - V5	Right ventricular dilation	Isolated Right Heart Disease	None	None	? OOPD?	See Physician	Admission GRRH
GULTEL000897	New	Pece	Vanguard	71	Over 50	Female	2		None	2019-04-03	2019-04-26	Sinus rhythm		Normal	Hypertensive heart disease	Hypertensive Heart Disease	Anti-hypertensive	ARB	Tabs Losartan H 50mg/12.5mg od Stop Nifedipine Give Amlodipine 5mg od		Admission GRRH
GULTEL000898	New	Layibi	Techo	50	Over 21	Female	3		None	2019-04-03	2019-04-26	Sinus rhythm	Twave inversion V1 - V3		None	Normal	None	None	None		None
GULTEL000900	New	Pawel	Pudyek	67	Over 50	Female	20		None	2019-04-04					Mild Degenerative Heart valve diesease.Suspect LV diastolic dysfuncton	Valvular/Rheumatic Heart Disease	None	None	None	Need to do ECG	Outpatient follow up (Twalib clinic visit)
GULTEL000901	New	Aringorwot	Pageya	54	Over 50	Female	12		None	2019-04-04		Sinus rhythm	None	Normal ECG	Normal	Normal	None	None	None	None	None
GULTEL000902	New	Nakasero	Labourline	52	Over 50	Female	2		None	2019-04-08		Sinus Rhythm	None	Normal ECG	Normal	Normal	None	None	None	None	None
GULTEL000903	New	Custom	techo	66	Over 50	Male	2		None	2019-04-08		Sinus Rhythm with occasional premature ventricular Contractions(PVCs).	None	Occasional PVCs	Normal Heart anatomy and function	Normal	None	None	No meds.	None	None
GULTEL000904	New	Custom	Techo	25	Over 21	Male	3		None	2019-04-08		Sinus Bradycardia.HR is 55	None	Sinus Bradycardia	Normal heart anatomy and function	Normal	None	None	None	Stop Carvedilol	None
GULTEL000906	New	Onyona	Onyona	79	Over 50	Male	18		2 years	2019-04-08		Complete Heart Block	HR= 34	Complete Heart Block	Normal	Normal	None	None	None	Needs a Pace maker BP is high due to Complete heart block	Transfer to UHI
GULTEL000907	New	Pece	Pawel	90	Over 50	Male	3		None	2019-04-08		Sinus rhythm, First degree AV block	Heart rate = 62	First degree heart block	Mildly degenerative heart valve disease	Valvular/Rheumatic Heart Disease	None	None	No medications needed		None
GULTEL000908	New	Custom	Techo	35	Over 21	Female	2		None	2019-04-08					Normal	Normal	None	None	None	Follow up with local doctor to decide between Amlodipine /Nifedipine	None
GULTEL000909	New	Layibi	lacankwite	4	0-5	Female	3		None	2019-04-08					Normal	Normal	None	None	No Medicines		None
GULTEL000910	New	Tegwana	Layibi	29	Over 21	Female	2		None	2019-04-08		Sinus rhythm		Normal ECG	Normal	Normal	None	None	Stop Bendrofluazide	Monitor BP	None
GULTEL000911	New	Pece	Pece	62	Over 50	Male	2		None	2019-04-08		Sinus rhythm	LVH with Strain	LVH with Strain	Hypertensive heart disease Moderately Concentric LVH	Hypertensive Heart Disease	Anti-hypertensive, NSAID	CCB, ARB, Aspirin	Amlodipine 5m od x6/12 Losartan 50mg od x 6/12 ASA 75mg od x 6/12		Outpatient follow up (Twalib clinic visit)
GULTEL000912	New	Unyama	Paicho	21	6 to 21	Female	24		3 Months	2019-04-09		Sinus rhythm	HR= 101 (Tachycardia)	Normal ECG	Normal heart anatomy and function	Normal	None	None	None		None
GULTEL000913	New	Googwiri	Angagura	2 mo	0-5	Female	30		None	2019-04-09					PDA	Congenital Heart Disease	NSAID	NSAID	Ibuprofen 10mg /kg Day 1 Then 5mg/Kg day 2&3	Review at UHI at 3/12	Transfer to UHI
GULTEL000914	Follow-up	Kasubi	bardege	33	Over 21	Male	2		None	2019-04-09					RHD S/P Mitral valve replacement Tricuspid repair, Normal function of Mitral prosthesis, Moderate to severe TR	Valvular/Rheumatic Heart Disease	None	None	NONE		Outpatient follow up (Twalib clinic visit)
GULTEL000915	New	Paicho	Angaya	84	Over 50	Female	30		None	2019-04-10		Sinus rhythm	HR= 84	Normal ECG	Normal	Normal	Anti-hypertensive, NSAID	ARB, CCB, Asprin	Stop Bendrofluazide Add Losartan H 62.5mg od Continue Amlodipine/ ASA		None
GULTEL000916	New	Keyo	Kasubi	38	Over 21	Female	2		None	2019-04-10		Sinus rhythm		Normal ECG	Normal	Normal	None	None	None		None
GULTEL000917	New	layibi	Techo	3	0-5	Female	3		None	2019-04-11					Normal	Normal	None	None	None		None
GULTEL000919	New	lacor	Patuda	66	Over 50	Female	6		None	2019-04-11		Sinus arrhythmia	Bradycardia HR= 58	Normal ECG	Normal	Normal	None	None	Normal		None
GULTEL000920	New	Abuturu	Gem	4 mo	0-5	Female	38		None	2019-04-11					Moderately sized VSD	Congenital Heart Disease	Heart Failure meds	Diuretic	Lasix 10mg od		Outpatient follow up (Twalib clinic visit)
GULTEL000921	New	Labourline	Labourline	40	Over 21	Female	2		None	2019-04-12		Sinus rhythm	HR= 59 (Bradycardia)	Normal ECG	Normal	Normal	Anti-hypertensive	Asprin, CCB, ARB	Stop ASA Continue amlodipine Add Losartan 50mg od		None
GULTEL000922	New	Pagit	Cwero	3 mo	0-5	Male	34		None	2019-04-12					Large PDA	Congenital Heart Disease	Heart Failure meds	Diuretic	Lasix 5mg od		Outpatient follow up (Twalib clinic visit)
GULTEL000923	New	Camcam	Alango	14	6 to 21	Female	104		None	2019-04-12					Hypertensive heart disease	Hypertensive Heart Disease	Anti-hypertensive	BB	Atenolol 25mg BD	Do BP repeat /ECG	Outpatient follow up (Twalib clinic visit)
GULTEL000924	New	Guruguru	Otigo	10 mo	0-5	Male	30		None	2019-04-12					Congenital heart disease Large VSD, Mild PS (TOF Physiology)	Congenital Heart Disease	Heart Failure meds	Diuretic	Stop digoxin/ Captopril May continue Lasix 10mg od		Transfer to UHI
GULTEL000925	New	Oguru	Oguru	70	Over 50	Female	12		None	2019-04-15		Sinus rhythm		Normal	Normal	Normal	None	None	None		None
GULTEL000926	New	Patiko	Anyadwe	56	Over 50	Female	28		None	2019-04-15		Sinus rhythm	LAE		Normal	Normal	Anti-hypertensive	ARB, CCB	Hypertension, overweigh Tabs Amlodipine 5mg od Tabs Losartan H 50mg /12.5mg od		Admission GRRH
GULTEL000927	New	Tegwana	Tegwana	16	6 to 21	Female	2		None	2019-04-15		Sinus rhythm	High LV Voltage (normal variant)	Normal ECG	Normal	Normal	None	None	Stop aprinox		None
GULTEL000928	New	Odur	Coke	50	Over 21	Female	30		None	2019-04-15		Sinus rhythm	Rest Normal	Normal ECG	Mild degenerative heart valve disease Mild AR	Valvular/Rheumatic Heart Disease	None	None	No Meds		None
GULTEL000929	New	Layibi	Techo	27	Over 21	Female	4		None	2019-04-15		Sinus rhythm		Normal ECG	Normal	Normal	None	None	Obese		None
GULTEL000930	New	Industrialarea	Library	35	Over 21	Female	3		None	2019-04-15		Sinus Tachycardia.	ST segment depression and T wave inversion in inferior and lateral leads.	Sinus Tachycardia. inferior ST segment depression and T wave inversion suggests inferolateral ischemia or LV strain pattern.	Tachycardia throughout the study otherwise normal heart anatomy and function	Normal	None	None	None	Needs to do ECG and thyroid function tests	Outpatient follow up (Twalib clinic visit)
GULTEL000931	New	Unyama	Unyama	62	Over 50	Male	20		None	2019-04-15		Sinus bradycardia	HR= 58	Normal ECG	Normal	Normal	Anti-hypertensive	ARB	Stop Lasix /Nifedipine Give Losartan H 62.5mg od		None
GULTEL000932	New	Ocega	Palenga	15	6 to 21	Female	22		None	2019-04-15					Small Perimembranous VSD	Congenital Heart Disease	None	None	None Stop Lasix and Captopril		Telemedicine follow up
GULTEL000933	New	Kololo	Lujoro	42	Over 21	Female	48		None	2019-04-16		Sinus Rhythm	Q waves in anterior leads .ST segment depression in lateral leads.d	Suspects anteroseptal ischemia.	Normal Heart anatomy and function	Normal	None	None	None	None	None
GULTEL000934	New	Kanyangoga	Bardege	8 mo	0-5	Male	1.5		None	2019-04-16					Pulmonary valvular stenosis	Valvular/Rheumatic Heart Disease	None	None	No drugs		Transfer to UHI
GULTEL000935	New	Central	Centralward	11 mo	0-5	Male	180		None	2019-04-16					Normal	Normal	None	None	None		Transfer to UHI
GULTEL000936	New	Koro	Labwoch	90	Over 50	Female	20		None	2019-04-16		Sinus rhythm		Normal	Mild degenerative Heart valve disease	Valvular/Rheumatic Heart Disease	None	None	Stop Propranolol		None
GULTEL000937	New	Pece	vanguard	29	Over 21	Female	3		5 months	2019-04-17		Sinus rhythm		Normal ECG	Normal	Normal	None	None	None		None
GULTEL000938	New	Apollo	Westland	33	Over 21	Female	104		None	2019-04-23		Sinus rhythm	LVH by voltage		Hypertensive Heart Disease	Hypertensive Heart Disease	Anti-hypertensive	CCB, ARB	Tabs Amlodipine 5mg od Tabs Televas 40mg od		Outpatient follow up (Twalib clinic visit)
GULTEL000939	New	Patiko	Kal	48	Over 21	Female	15		1 month	2019-04-23	2019-05-17	Sinus bradycardia		Normal	RHD Severe MS, Mod AR	Valvular/Rheumatic Heart Disease (repaired)	Heart Failure meds	ARB, BB	Maintain drugs Tabs Bisoprolol, Losartan	Needs OHS Reassesment	Transfer to UHI
GULTEL000940	New	Layamo	Ngoto	23	Over 21	Male	30		None	2019-04-23		Sinus rhythm	Complete RBBB	Normal	Normal	Normal	None	None	None		None
GULTEL000944	New	Labout	Paibwo	30	Over 21	Female	45		None	2019-04-23		Sinus Rhythm	None	Normal ECG	Normal heart anatomy and function	Normal	None	None	None	None	None
GULTEL000941	New	Layibi	Industrial	61	Over 50	Female	2		None	2019-04-24		Sinus tachycardia	LVH with strain	Sinus tachycardia	Hypertensive heart disease Concentric LVH	Hypertensive Heart Disease	Anti-hypertensive	CCB, ARB, Asprin	Amlodipine 5mg od Losartan 50mg od ASA 75mg od		Telemedicine follow up
GULTEL000942	New	Amilobo	Palema	42	Over 21	Male	30		None	2019-04-24		Sinus rhythm	Normal	Normal	Normal	Normal	None	None	None		None
GULTEL000943	New	Buspark	Buspark	30	Over 21	Female	2		None	2019-04-24		Sinus rhythm	HR= 80	Normal ECG	Normal Echo	Normal	None	None	None		None
GULTEL000946	New	Atanga	Luyorongole	70	Over 50	Male	32		None	2019-04-24		Sinus rhythm		Normal ECG	Normal	Normal	None	None	Normal		None
GULTEL000948	New	Oporot	Oporot	12	6 to 21	Male	132		None	2019-04-24					Normal	Normal	NSAIDs	NSAIDs	Tabs Ibuprofen 20mg		None
GULTEL000949	New	Forgod	Patuda	28	Over 21	Female	4		2 days	2019-04-25		Sinus rhythm	Normal	Normal ECG	Normal Echo	Normal	None	None	None		None
GULTEL000950	New	Bardege	Forgod	75	Over 50	Female	4		None	2019-04-25		Sinus rhythm		Normal	Normal	Normal	None	None	Stop Lasix		None
GULTEL000951	New	Pokogali	Owalo	63	Over 50	Male	26		None	2019-04-29		Sinus bradycardia.	Rightward QRS axis.RSR pattern in V1.	Sinus Rhythm,Rightward QRS axis deviation and RVH	Hypertensive Heart disease with mild Concentric LVH	Hypertensive Heart Disease	Anti-hypertensive	CCB	May Give Amilodipine 5mg if no edema from Previous use	Stop Digoxin. May Give Amilodipine 5mg if no edema from Previous use	Outpatient follow up (Twalib clinic visit)
GULTEL000952	New	Gomrom	Pakwelo	64	Over 50	Male	22		None	2019-04-29		Sinus rhythm	HR= 75	Normal ECG	Normal	Normal	None	None	None		None
GULTEL000953	New	Laroo	Forest	91	Over 50	Female	2		5 months	2019-04-29		Sinus Rhythm.Left axis deviation Complete RBBB.	None	Sinus Ryhthm.Bifascicular block.	Isolated Right heart failure.Mild Degenerative Heart disease	Isolated Right Heart Disease	Heart Failure meds	Diuretic	Frusemide 20mg od Spironolactone 25mg od	MNone	Outpatient follow up (Twalib clinic visit)
GULTEL000954	New	Bwobo	Forgod	1	0-5	Male	2		None	2019-04-29					CHD, Tetralogy of fallot	Congenital Heart Disease	Heart Failure meds	BB	Propranolol 10mg bd		Transfer to UHI
GULTEL000955	New	Palenga	Palenga	42	Over 21	Male	12		None	2019-04-30					Normal	Normal	None	None	None		None
GULTEL000956	New	Kirombe	Kirombe	29	Over 21	Male	3		None	2019-04-30		Sinus bradycardia		Sinus Bradycardia otherwise Normal	Normal	Normal	None	None	None		None
GULTEL000957	New	Layibi	Tegwana	9	6 to 21	Male	5		2 days	2019-05-02					Normal	Normal	None	None	None		None
GULTEL000958	New	Pawatomer	Pawatomer	6 mo	0-5	Male	45		None	2019-05-02					Complete AV Canal defect Balance ventricles	Congenital Heart Disease	Heart Failure meds	Diuretic	Tabs Lasix 5mg od ______ 3/12		Transfer to UHI
GULTEL000959	New	Pece	Pece	7	6 to 21	Female	3		None	2019-05-02					Normal	Normal	NSAIDs	NSAIDs	Tabs Ibuprofen 400mg only	F/up at Gulu RRH for Pediatrician in Gulu to asses for malnutrition with failure to thrive	None
GULTEL000960	New	Limu	Agwee	79	Over 50	Female	1		None	2019-05-02		Sinus tachycardia	HR= 120	Normal ECG	Normal	Normal	None	None	None		None
GULTEL000961	New	Forest	Forest	16	6 to 21	Male	132		None	2019-05-06	2019-06-01				Normal	Normal	None	None	None	None	None
GULTEL000962	New	ObiyaEast	Forgod	56	Over 50	Female	5		None	2019-05-06	2019-05-21	Sinus Rhythm	None	Normal ECG	None	Normal	None	None	None	None	None
GULTEL000963	New	Forest	Forest	40	Over 21	Male	132		None	2019-05-06	2019-05-24	Sinus Bradycardia,HR,48	None	Sinus Bradycardia,HR,48	None	Normal	None	None	None	Stop Digoxin or Beta Blocker Do Thyroid function tests if not on any drugs	None
GULTEL000965	New	Paranbongo	Pongdwo	65	Over 50	Female	104		None	2019-05-06	2019-05-23				Mild Degenerative Heart Valve disease .	Valvular/Rheumatic Heart Disease	None	None	None	Continue Hypertension treatsment	Outpatient follow up (Twalib clinic visit)
GULTEL000966	New	Industrial	Alokolum	55	Over 50	Female	4		None	2019-05-06		Sinus Rhythm	None	Normal ECG	Congenital Heart disease .Subaortic membrane(? sigmoid septum)	Congenital Heart Disease	None	None	No Meds	None	Outpatient follow up (Twalib clinic visit)
GULTEL000967	New	Camp	Ogili	7	6 to 21	Male	123		None	2019-05-06	2019-05-24				Normal	Normal	None	None	None	None	Outpatient follow up (Twalib clinic visit)
GULTEL000968	New	Library	Library	76	Over 50	Female	1		None	2019-05-06	2019-05-24	Sinus Rhythm	None	Normal ECG.	Normal	Normal	None	None	None	None	None
GULTEL000970	New	Bweyale	Bweyale	50	Over 21	Female	100	0 - 50,000 UGX	1 year	2019-05-09	2019-05-09	Sinus Ryhthm	None	Normal ECG.	Normal	Normal	None	None	None	None	None
GULTEL000971	New	Koro	Pida	43	Over 21	Male	10	Greater than 150,000 UGX	None	2019-05-09	2019-05-10	Sinus Rhythm	None	Normal ECG.	Normal Heart Anatomy and Function.	Normal	None	None	None	None	None
GULTEL000972	New	Payura	Paduny	18	6 to 21	Male	18	0 - 50,000 UGX	None	2019-05-10		Sinus Ryhthm	None	Normal ECG.	Normal Heart Anatomy and Function	Normal	None	None	None	Normal	None
GULTEL000973	New	Lagili	Puranga	65	Over 50	Female	60	0 - 50,000 UGX	None	2019-05-10		Sinus Rhythm	None	Sinus Ryhthm Left Bundle Branch block	Normal	Normal	None	None	None	None	Outpatient follow up (Twalib clinic visit)
GULTEL000974	New	Agengo	Akuri	50	Over 21	Male	160	Greater than 150,000 UGX	None	2019-05-10	2019-05-10	Sinus Bradycardia	None	Sinus Bradycardia:52b/m	Mild Degenerative Heart Disease,Age Related.	Normal	None	None	None	None	Telemedicine follow up
GULTEL000975	New	Labourline	Labourline	33	Over 21	Female	2	50 - 100,000 UGX	None	2019-05-13	2019-05-13	Sinus Ryhthm	None	Sinus Ryhthm.	Normal	Normal	None	None	None	None	None
GULTEL000976	New	Lapinabardyang	Pukor	9	6 to 21	Female	120	0 - 50,000 UGX	None	2019-05-13	2019-05-13				Normal	Normal	None	None	None	None	None
GULTEL000977	New	Adit	Bardege	29	Over 21	Female	165	0 - 50,000 UGX	None	2019-05-13	2019-05-14	Sinus Tachycardia,Heart rate is 126.	None	Sinus Tachycardia.	Normal	Normal	None	None	None	Monitor BP. Send to doctor on ward to find reason for sinus tachycardia.	None
GULTEL000978	New	Pece	Vanguard	59	Over 50	Female	2	Greater than 150,000 UGX	None	2019-05-14	2019-05-14	Sinus Rhythm	None	Sinus Ryhthm	Normal	Normal	None	None	None	None	None
GULTEL000979	New	Pece	Cubu	5	0-5	Female	5	0 - 50,000 UGX	None	2019-05-14	2019-05-14				Normal	Normal	None	None	None	None	None
GULTEL000980	New	Rom	Koro	60	Over 50	Female	7	0 - 50,000 UGX	None	2019-05-15	2019-05-15	Sinus Rhythm.LHV by voltage criteria	None	LHV by voltage criteria.	Dilated Cardiomyopathy with severe LV systolic dysfunction	DCMP/Ischemia	Heart Failure meds, NSAIDs	Diuretic, ACE-I, Antiarrhythmic, Aspirin	Enalapril 5mg od Lasix 40mg od Spironolactone 25mg od Cardiac ASA 75mg od Digoxin 0.125mg od	None	Outpatient follow up (Twalib clinic visit)
GULTEL000981	New	Pagirinya	zeipi	37	Over 21	Female	120	0 - 50,000 UGX	None	2019-05-15	2019-05-15	Sinus Ryhthm.	None	Normal ECG.	Normal heart Anatomy and function.	Normal	None	None	None	None	None
GULTEL000982	New	Lapainat	Lapainat	1	0-5	Female	18	0 - 50,000 UGX	None	2019-05-15	2019-05-15				Large PDA	Congenital Heart Disease	Heart Failure meds	Diuretic, Antiarrhythmic	Lasix 10mg od Digoxin 0.0625mg od	None	Outpatient follow up (Twalib clinic visit)
GULTEL000983	New	Oding	Unyama	82	Over 50	Female	7	0 - 50,000 UGX	None	2019-05-15	2019-05-15	Sinus Ryhthm	LVH with Strain pattern	LVH with Strain pattern	Dilated Cardiamyopathy with Severe LV systolic Dysfunction.	DCMP/Ischemia	Heart Failure meds	Diuretic, Antiarrhythmic	Digoxin 0.125mg od Spironolactone 25mg od	Stop Amilodipine	Admission GRRH
GULTEL000984	New	EastVillage	Guu	46	Over 21	Female	104	0 - 50,000 UGX	None	2019-05-16	2019-05-16	Sinus Rhythm	None	Normal ECG	Normal	Normal	None	None	None	None	None
GULTEL000985	New	Kirombe	Akwoyo	30	Over 21	Female	112	Greater than 150,000 UGX	None	2019-05-16	2019-05-16	Sinus Rhythm	None	Normal ECG	Normal	Normal	None	None	None	None	None
GULTEL000986	New	Rom	Acoyo	42	Over 21	Female	10	0 - 50,000 UGX	None	2019-05-16	2019-05-16	Sinus Rhythm	None	Sinus Rhythm	None	Normal	None	None	None	None	None
GULTEL000987	New	Pece	Vanguard	83	Over 50	Male	2	0 - 50,000 UGX	None	2019-05-17	2019-05-17	Sinus Rhythm	LVH with strain.Left axis deviation.	LVH with strain.	Mild Degenerative Heart valve Disease,Expected for age.	Normal	None	None	None	None	Outpatient follow up (Twalib clinic visit)
GULTEL000988	New	Tangi	Pawatomeru	38	Over 21	Female	47	100 - 150,000 UGX	2 weeks	2019-05-17	2019-05-17				RHD,Severe MR,Mild AR.Severe TR.	Valvular/Rheumatic Heart Disease	Heart Failure meds	Diuretic, ACE-I	Lasix 40mg Spironolactone 25mg Enalapril mg BPG monthly	None	Outpatient follow up (Twalib clinic visit)
GULTEL000989	New	SeniorQuarters	Ariaga	24	Over 21	Male	2	50 - 100,000 UGX	1 day	2019-05-17	2019-05-17	Sinus Ryhthm.	High LV voltage which is a normal Variant.	Normal ECG.	Normal	Normal	None	None	None	None	None
GULTEL000990	New	Kalcentral	Onyona	68	Over 50	Male	12	0 - 50,000 UGX	1 week	2019-05-20	2019-05-20	Sinus Rhythm	None	Normal ECG	Hypertensive Heart disease with mild concentric LVH.	Hypertensive Heart Disease	Anti-hypertensive	ARB, Aspirin	Amlozaar 5mg/50mg od ASA 75mg od	None	Outpatient follow up (Twalib clinic visit)
GULTEL000991	New	Abwoch	Abwoch	50	Over 21	Female	6	0 - 50,000 UGX	4 weeks	2019-05-20	2019-05-20	Sinus Ryhthm	Leftward QRS axis,Anterior (v1-v3) r/o Anterior myocardial ischemia.	Leftward QRS axis,Anterior (v1-v3) r/o Anterior myocardial ischemia.	Arrhythmia throughout the study otherwise normal echo.	Arrhythmia	None	None	None	Admit to ward. Do fasting lipid profile and blood sugar. Physician to review.	Outpatient follow up (Twalib clinic visit)
GULTEL000992	New	Kasubi	Central	20	6 to 21	Female	2	0 - 50,000 UGX	2 years	2019-05-20	2019-05-20	Sinus Ryhthm	Short PR interval with ?pre-excitation.	r/o pre-excitation.	Normal	Normal	None	None	None	None	Outpatient follow up (Twalib clinic visit)
GULTEL000993	New	Gwenotwom	Alokolum	42	Over 21	Female	12	Greater than 150,000 UGX	None	2019-05-20	2019-05-20	Sinus Rhythm	None	Normal ECG	Normal heart anatomy and function.	Normal	None	None	None	None	None
GULTEL000994	New	Tekulu	Ocini	65	Over 50	Female	103	50 - 100,000 UGX	None	2019-05-21	2019-05-21	Sinus Rhythm.	None	Normal ECG.	Mild Degenerative heart Valve disease	Valvular/Rheumatic Heart Disease	None	None	None	None	Outpatient follow up (Twalib clinic visit)
GULTEL000995	New	Langoryon	Lawiadul	3 mo	0-5	Male	45	0 - 50,000 UGX	None	2019-05-21	2019-05-21				Congenital Heart disease,(large PDA and small to moderate secundum ASD)	Congenital Heart Disease	Heart Failure meds	Diuretic	Lasix 10mg od	None	Outpatient follow up (Twalib clinic visit)
GULTEL000996	New	Dwere	Paicho	11	6 to 21	Female	28	0 - 50,000 UGX	None	2019-05-23	2019-05-23				None	Normal	None	None	None	None	None
GULTEL000997	New	Ariaga	Bwonagweno	28	Over 21	Female	3	0 - 50,000 UGX	None	2019-05-23	2019-05-23	Sinus Rhythm	None	Normal ECG.	None	Normal	None	None	None	None	None
GULTEL000998	New	Ginnery	Guu	59	Over 50	Female	104	0 - 50,000 UGX	2 weeks	2019-05-24	2019-05-24	Sinus Ryhthm,Diffuse T wave inversion in inferior,Anterior and lateral leadds	None	Sinus Ryhthm,Diffuse T wave inversion in inferior,Anterior and lateral leadds	Isolated Right Heart Failure	Isolated Right Heart Disease	Heart Failure meds	Diuretic	Lasix 40mg od Spironolactone 25mg od Digoxin 0.125mg od	None	Outpatient follow up (Twalib clinic visit)
GULTEL0001000	New	Layibi	Atwang	43	Over 21	Female	5	50 - 100,000 UGX	None	2019-05-27	2019-05-28	Sinus Rhythm.T-wave V1-V3 most likely juvenile T-wave pattern.	None	Normal ECG	Normal	Normal	None	None	None	None	None
GULTEL0001001	New	Aywere	Tegwana	74	Over 50	Female	3	0 - 50,000 UGX	5 years	2019-05-28	2019-05-28	Sinus Rhythm.T-wave inversion in lateral leads (LVH with strain or lateral ischemia)	None	Sinus Rhythm.Lateral T-wave inversion maybe LVH with strain or Lteral ischemia .	Normal	Normal	None	None	None	None	None
GULTEL0001002	New	Kasubi	Kasubi	90	Over 50	Female	2	0 - 50,000 UGX	1 month	2019-05-28	2019-05-28	Sinus Rhythm.Poor R wave progession.Lateral T-wave inversion(V4-V6)	None	Poor R-wave progression and lateral T wave inversion suggests Dilated cardiomyopathy	Isolated Right Heart Failure, Mild Degenerative heart valves.	Isolated Right Heart Disease	None	None	None	None	Outpatient follow up (Twalib clinic visit)
GULTEL0001003	New	Pacunaki	Pajakiri	2	0-5	Male	209	0 - 50,000 UGX	None	2019-05-28	2019-05-28	Sinus Bradycardia,HR is 58	None	Otherwise Normal ECG	None	Normal	None	None	None	None	None
GULTEL000999	New	EastVillage	Guuward	74	Over 50	Male	104	Greater than 150,000 UGX	None	2019-05-28	2019-05-28	Sinus Rhythm	None	Normal ECG	Normal heart anatomy and function	Normal	None	None	None	None	None
GULTEL0001004	New	Obiyawest	Bardege	45	Over 21	Female	8	50 - 100,000 UGX	None	2019-05-29	2019-05-29	Sinus Rhythm.	None	Normal ECG	Normal	Normal	None	None	None	None	None
GULTEL0001005	New	Oding	Oding	80	Over 50	Female	20	50 - 100,000 UGX	None	2019-05-29	2019-05-29	Sinus Rhythm.	Poor R wave progression Anterolateral T wave inversion.RVH	Suggest ischemia Anterolateral T wave inversion.RVH.Suggest R wave progression Dilated cardiomypathy.	Hypertensive Cardiomypathy .Severe LV dysfunction	Hypertensive Heart Disease	Anti-hypertensive, heart failure meds	Diuretic, ARB, BB, Aspirin	Lasix 40mg od Spironolactone 25mg od Carvedilol 6.25mg od Lorsatan 50mg od Asprin 75mg od	None	Outpatient follow up (Twalib clinic visit)
GULTEL0001006	New	Opit	Opit	71	Over 50	Female	20	0 - 50,000 UGX	None	2019-05-30	2019-06-01	Atrial Fibrillation with HR:82	None	Atrial Fibrillation with normal Ventricular response	Dilated Cardiomyopathy,Severe LV dysfunction,Severe MR,Severe TR,	DCMP/Ischemia	Heart Failure meds	Diuretic, ACE-I, BB, Antiarrhythmic	Enalapril 5mg od Lasix 40mg od Digoxin 0.125mg od Spironolactone 25mg od Carvedilol 6.25mg od ASA 75mg od	None	Outpatient follow up (Twalib clinic visit)
GULTEL0001007	New	Opwat	Kulu	7	6 to 21	Male	40	0 - 50,000 UGX	2 years	2019-05-30	2019-05-31				None	Normal	None	None	None	None	None
GULTEL0001008	New	AyulA	Pager	5	0-5	Female	104	0 - 50,000 UGX	None	2019-05-30	2019-05-31				Normal	Normal	None	None	None	None	None
GULTEL0001009	New	Keyo	Palema	3 mo	0-5	Female	18	0 - 50,000 UGX	None	2019-05-31	2019-06-01				Congenital Heart Disease.Moderate to Large PDA and small PFO.	Congenital Heart Disease	None	None	None	Followup at 3 months	Outpatient follow up (Twalib clinic visit)
GULTEL0001010	New	Wiiraa	Gemonyot	87	Over 50	Male	74	0 - 50,000 UGX	None	2019-05-31	2019-06-06	Sinus Rhythm	Occasional atrial and ventricular ectopics	Sinus Rhythm.Occasional atrial and ventricular ectopics	Mild degenerative heart valve disease	Valvular/Rheumatic Heart Disease	None	None	None	None	Outpatient follow up (Twalib clinic visit)
GULTEL0001011	New	Laroo	Langole	13	6 to 21	Male	15	0 - 50,000 UGX	None	2019-06-05	2019-06-05				Small Permembranous VSD.	Congenital Heart Disease	None	None	No cardiac meds.	Needs endocarditis prophylasix for high risk procedures.	Outpatient follow up (Twalib clinic visit)
GULTEL0001012	New	Wigweng	Patek	68	Over 50	Female	22	0 - 50,000 UGX	1 year	2019-06-05	2019-06-05	Sinus Rhythm	None	Normal ECG	Normal	Normal	None	None	None	None	None
GULTEL0001013	New	Layibi	Custom	57	Over 50	Female	4	0 - 50,000 UGX	2 years	2019-06-05	2019-06-05	Sinus Rhythm	None	Normal ECG	Ischaemic cardiomyopathy with severe LV dysfunction	DCMP/Ischemia	Heart failure, anti-hypertensive, lipid lowering drug	Diuretic, BB, ARB, Aspirin, Statin	Lasix 40mg od Lorsatan 50mg od Carvedilol6.25mg od ASA 75mg od Atovastatin 20mg od	Refer to UHI for coronary angio if they can afford (8-9 million)	Transfer to UHI
GULTEL0001014	New	Kal	Kal	23	Over 21	Female	44	0 - 50,000 UGX	None	2019-06-05	2019-06-05	Sinus Rhythm	Frequent premature atrial ectopics.lateral T wave inversion?Ischemia or LVH	Frequent Premature atrial ectopic beats.Lateral T wave inversion may suggest ischemia or LVH	Normal	Normal	None	None	None	None	None
GULTEL0001015	New	Goro	Orum	24	Over 21	Male	25	0 - 50,000 UGX	None	2019-06-05	2019-06-05	Sinus Rhythm	LVH with strain pattern.	LVH with strain pattern	Normal	Normal	None	None	None	None	None
GULTEL0001016	New	Olwo	Acoro	1 y 6 mo	0-5	Male	120	0 - 50,000 UGX	None	2019-06-06	2019-06-06				Normal Heart anatomy and function	Normal	None	None	None	None	None
GULTEL0001017	New	Layibi	Tegwana	85	Over 50	Female	5	0 - 50,000 UGX	None	2019-06-06	2019-06-06	Atrial Fibrillation	Occasional premature ventricular ectopics	Atrial Fibrillation.Occasional premature ventricular ectopics	Normal	Arrhythmia	None	None	None	None	None
GULTEL0001018	New	Lacor	Patuda	61	Over 50	Male	7	100 - 150,000 UGX	None	2019-06-06	2019-06-06	Sinus Rhythm	None	Normal ECG	Mild Valvular heart disease	Valvular/Rheumatic Heart Disease	None	None	None	None	Outpatient follow up (Twalib clinic visit)
GULTEL0001019	New	Loyoboo	Agung	65	Over 50	Female	12	Greater than 150,000 UGX	1 year	2019-06-07	2019-06-10	Sinus Rhythm	None	Normal ECG	Normal	Normal	None	None	None	None	None
GULTEL0001020	New	Alokolum	Lacor	59	Over 50	Female	8	Greater than 150,000 UGX	None	2019-06-07	2019-06-10	Sinus Rhythm	None	Normal ECG	Normal	Normal	None	None	None	None	None
GULTEL0001021	New	Agweng	Akaka	18	6 to 21	Female	60	0 - 50,000 UGX	None	2019-06-10		Sinus Rhythm	None	Normal ECG	Normal	Normal	None	None	None	none	None
GULTEL0001022	New	Apotokitoo	Aboo	96	Over 50	Female	35	0 - 50,000 UGX	None	2019-06-10	2019-06-11	Complete Heart Block with a functional escape Rhythm	None	Complete Heart Block with a functional escape Rhythm	Mild degenrative heart valve disease	Valvular/Rheumatic Heart Disease	None	None	Normal	Normal	Transfer to UHI
GULTEL0001023	New	Layibi	Godown	24	Over 21	Female	5	0 - 50,000 UGX	None	2019-06-10	2019-06-11	Sinus Rhythm	None	Normal	Normal	Normal	None	None	None	None	None
GULTEL0001024	New	SeniorQuarters	Laroo	45	Over 21	Male	1	Greater than 150,000 UGX	None	2019-06-12	2019-06-12	Sinus Ryhthm	None	Normal ECG	Normal Heart anatomy and Functoin	Normal	None	None	None	None	None
GULTEL0001025	New	Bungatira	Agonga	4 mo	0-5	Male	8	0 - 50,000 UGX	None	2019-06-14	2019-06-17				Congenital Heart Disease,Moderate to large ASD.	Congenital Heart Disease	None	None	None	Followup after one year	Outpatient follow up (Twalib clinic visit)
GULTEL0001026	New	Oguru	Unyama	85	Over 50	Male	7	0 - 50,000 UGX	8 years	2019-06-17	2019-06-18	Atrial Fibrialltion with fast ventricular response	None	Atrial Fibrialltion with fast ventricular response	Ischaemic Dilated Cardiomyopathy,Severe LV dysfunction,moderate MR and moderate TR	DCMP/Ischemia	None	None	None	None	Outpatient follow up (Twalib clinic visit)
GULTEL0001027	New	Olia	Melideri	61	Over 50	Male	100	0 - 50,000 UGX	2 weeks	2019-06-17	2019-06-18	Sinus Rhythm	Repolarization Pattern	Normal ECG	mild degenerative heart valve disease	Valvular/Rheumatic Heart Disease	None	None	None	none	Outpatient follow up (Twalib clinic visit)
GULTEL0001028	New	Omunya	Paidwe	86	Over 50	Male	26	0 - 50,000 UGX	None	2019-06-17	2019-06-18	Sinus Rhythm	none	Normal ECG	Mild degenerative heart valve disease,Mild MR,Mild AR	Valvular/Rheumatic Heart Disease	None	None	None	See the physician	Outpatient follow up (Twalib clinic visit)
GULTEL0001029	New	Apologround	Townward	56	Over 50	Male	104	Greater than 150,000 UGX	None	2019-06-18	2019-06-19	Sinus Rhythm	HR is 100	Normal ECG	Normal	Normal	None	None	None	None	None
GULTEL0001030	New	Vanguard	Pece	43	Over 21	Female	3	50 - 100,000 UGX	None	2019-06-18	2019-06-19	Sinus Rhythm	None	Normal ECG	Normal	Normal	None	None	None	None	None
GULTEL0001031	New	Lacor	Patuda	53	Over 50	Female	7	50 - 100,000 UGX	None	2019-06-18	2019-06-19	Sinus Rhythm	None	Normal ECG	Normal	Normal	None	None	None	None	None
GULTEL0001032	New	Akoyo	Lamola	80	Over 50	Female	40	0 - 50,000 UGX	none	2019-06-18	2019-06-19	Sinus Rhythm.	LVT with st segment Depression and T wave inversion.	Sinus Rhythm,LVH with strain.	Hypertensive Heart disease with mild concentric LHV,Suspect LV.	Hypertensive Heart Disease	None	None	None	None	Outpatient follow up (Twalib clinic visit)
GULTEL0001033	New	Pabo	Kirombe	29	Over 21	Male	4	Greater than 150,000 UGX	None	2019-06-18	2019-06-19	Sinus Brady-arrhythmia	HR-57b/m	Normal ECG	Normal	Normal	None	None	None	None	None
GULTEL0001034	New	Ganydyang	Pandwong	47	Over 21	Male	104	Greater than 150,000 UGX	None	2019-06-19	2019-06-20	Sinus Rhythm	None	Normal ECG	Normal	Normal	None	None	None	None	None
GULTEL0001035	New	Agonga	Laliya	5	0-5	Male	3	0 - 50,000 UGX	None	2019-06-19	2019-06-20				Borderline RHD	Valvular/Rheumatic Heart Disease (repaired)	None	None	None	Repeat echo after 6 months.	Outpatient follow up (Twalib clinic visit)
GULTEL0001036	New	SeniorQuarters	Laroo	37	Over 21	Male	1	Greater than 150,000 UGX	None	2019-06-19	2019-06-20	Sinus Bradycardia	None	Otherwise Normal ECG	Normal	Normal	None	None	None	None	None
GULTEL0001038	New	Agwee	Agwee	70	Over 50	Female	2	0 - 50,000 UGX	None	2019-06-21	2019-06-24	Sinus Rhythm	None	Normal ECG	Normal	Normal	None	None	None	None	None
GULTEL0001037	New	Koch	Acoyo	60	Over 50	Male	7	0 - 50,000 UGX	None	2019-06-24	2019-06-24	Sinus Rhythm	None	Normal ECG	Normal	Normal	None	None	None	None	None
GULTEL0001039	New	Pananagongo	Bungatira	6 mo	0-5	Female	7	0 - 50,000 UGX	None	2019-06-24	2019-07-02				Normal	Normal	None	None	None	None	None
GULTEL0001040	New	laboke	Diima	25	Over 21	Female	80	50 - 100,000 UGX	None	2019-06-24	2019-06-24	Sinus Rhythm	None	Normal ECG	Normal	Normal	None	None	None	None	None
GULTEL0001041	New	Boke	Pagit	81	Over 50	Male	20	0 - 50,000 UGX	None	2019-06-24	2019-06-24	Sinus Rhythm	None	Normal ECG	Normal	Normal	None	None	None	None	None
GULTEL0001042	New	Gulutown	Mainstreet	38	Over 21	Male	1	Greater than 150,000 UGX	None	2019-06-24	2019-06-24	Sinus Rhythm	None	Normal ECG	Normal	Normal	None	None	None	none	None
GULTEL0001043	New	Pece	Lukung	23	Over 21	Male	2	0 - 50,000 UGX	None	2019-06-24	2019-06-24	Sinus Rhythm	None	None	Normal	Normal	None	None	None	None	None
GULTEL0001044	New	Palulu	Okidi	13	6 to 21	Female	38	0 - 50,000 UGX	None	2019-06-24	2019-06-26				Normal	Normal	None	None	None	None	None
GULTEL0001045	New	Aceno	Minakulu	67	Over 50	Female	65	0 - 50,000 UGX	None	2019-06-24	2019-06-25	Atrial fibrillation with fast ventricular response (heart Rate =152)	LHV with strain	Atrial fibrillation with fast ventricular response and LHV with .	Ischaemic Cardiomyopathy with Severe LV systolic dysfunction.Degenerative changes to mitral and aortic valve.	DCMP/Ischemia	Heart Failure meds, Antiarrhythmic, blood thinner	Diuretic, ACE-I, Antiarrhythmic, BB, Blood thinner	Enalapril 5mg od Carvedilol 6.25mg od Lasix 40mg bd Spironolactone 25mg od ASA 75mg od Digoxin 0.125mg od Warfarin 2.5mg od	None	Outpatient follow up (Twalib clinic visit)
GULTEL0001046	New	Negri	Bardege	34	Over 21	Male	1	Greater than 150,000 UGX	none	2019-06-25	2019-06-26	Sinus Rhythm	Early repolarizatonpattern (Normal Variant)	Normal ECG	Normal	Normal	None	None	None	None	None
GULTEL0001047	New	Pabo	Parubanga	7 mo	0-5	Female	40	0 - 50,000 UGX	None	2019-06-25	2019-06-27				Dilated Cardiomyopathy, Severe LV dsyfunction, Elevated PA pressure	DCMP/Ischemia	Heart Failure meds	Diuretic, ACE-I, Antiarrhythmic	Lasix 10mg od Digoxin 0.0625mg od Captopril 3.125mg bd	None	Outpatient follow up (Twalib clinic visit)
GULTEL0001048	New	Parinya	Luwgaga	5	0-5	Male	100	0 - 50,000 UGX	None	2019-06-26	2019-06-27				Normal	Normal	None	None	None	None	None
GULTEL0001049	New	Parinya	Luwgaga	31	Over 21	Male	100	Greater than 150,000 UGX	None	2019-06-26	2019-06-27	Sinus Rhythm	None	Normal ECG	Normal	Normal	None	None	None	None	None
GULTEL0001050	New	kasubi	Gownsquarters	10	6 to 21	Male	1	0 - 50,000 UGX	None	2019-06-27	2019-06-28				Normal	Normal	None	None	None	None	None
GULTEL0001051	New	Ajulu	Kal	50	Over 21	Female	45	0 - 50,000 UGX	None	2019-06-27	2019-07-01	Sinus Rhythm	None	Normal ECG	None	Normal	None	None	none	None	None
GULTEL0001052	New	Pece	Pawel	6	6 to 21	Female	3	0 - 50,000 UGX	None	2019-06-27	2019-06-28				None	Normal	None	None	None	None	None
GULTEL0001053	New	Olony	Pangora	81	Over 50	Female	50	0 - 50,000 UGX	None	2019-06-28	2019-07-01	Sinus Rhythm.	Complete RBBB.	Sinus Rhythm,Complete RBBB.	Degenerative Heart Valve Disease with Moderate Valve Damage,Suspect Mild AS and Mild AS.	Valvular/Rheumatic Heart Disease	None	None	None	None	Outpatient follow up (Twalib clinic visit)
GULTEL0001054	New	Limo	Agwee	60	Over 50	Female	2	0 - 50,000 UGX	None	2019-06-28	2019-07-01	Sinus Ryhthm	None	Normal ECG	Hypertensive heart disease with mild degenerative changes to mitral and aortic valves.	Hypertensive Heart Disease	None	None	None	None	Outpatient follow up (Twalib clinic visit)
GULTEL0001055	New	Oding	Atede	67	Over 50	Female	38	0 - 50,000 UGX	3 weeks	2019-07-01	2019-07-02	Sinus rhythm	Normal ECG		Degenerative heart valve disease, mild MR, mild AR, Mild TR	Valvular/Rheumatic Heart Disease	None	None	None		Outpatient follow up (Twalib clinic visit)
GULTEL0001056	New	Ongako	Kal	6 mo	0-5	Female	40	0 - 50,000 UGX	None	2019-07-01	2019-07-02				Tricuspid valve atresia. Hypoplastic RV. Large secundum ASD	Congenital Heart Disease	Heart Failure meds	Diuretic	Lasix 10mg OD		Outpatient follow up (Twalib clinic visit)
GULTEL0001057	New	barabilli	Lutome	70	Over 50	Female	160	0 - 50,000 UGX	None	2019-07-01	2019-07-02	Atrial Fibrillation with fast Ventricular Response( HR-132)	None	Atrial Fibrillation with fast Ventricular Response( HR-132)	Degenerative Heart valve disease with moderate MR and severe TR. Suspect significant PAH	Valvular/Rheumatic Heart Disease	None	None	None		Outpatient follow up (Twalib clinic visit)
GULTEL0001058	New	laliya	laliya	86	Over 50	Female	4	0 - 50,000 UGX	None	2019-07-01	2019-07-02	Sinus rhythm		Normal ECG	Degenerative Heart Valve Disease with moderate valve damage.	Valvular/Rheumatic Heart Disease	None	None	None		Outpatient follow up (Twalib clinic visit)
GULTEL0001059	New	Palaro	layibi	43	Over 21	Female	3	0 - 50,000 UGX	1 week	2019-07-01	2019-07-02	Sinus rhythm		Normal ECG	Normal Heart anatomy and function	Normal	None	None	None		None
GULTEL0001060	New	Layibi	Wilayibi	63	Over 50	Female	4	0 - 50,000 UGX	None	2019-07-01	2019-07-02	Sinus rhythm	Normal ECG		Normal Heart anatomy and function	Normal	None	None	None		None
GULTEL0001061	New	Bungatira	Lelero	72	Over 50	Male	5	0 - 50,000 UGX	1 months	2019-07-01	2019-07-03	Sinus Rhythm	None	Normal ECG	Normal	Normal	None	None	None	None	None
GULTEL0001062	New	Tepwoyo	Angaya	47	Over 21	Male	6	Greater than 150,000 UGX	None	2019-07-02	2019-07-02	Sinus Rhythm	None	Normal ECG	Normal	Normal	None	None	None	None	None
GULTEL0001063	New	Bobi	Kirikal	4	0-5	Male	30	0 - 50,000 UGX	None	2019-07-02	2019-07-02				Normal	Normal	None	None	None	None	None
GULTEL0001064	New	Kirombe	Industrial	32	Over 21	Female	3	Greater than 150,000 UGX	None	2019-07-02	2019-07-03	Sinus Rhythm	None	Normal ECG	Normal	Normal	None	None	None	None	None
GULTEL0001065	New	Ribeteko	Labonguro	1	0-5	Male	40	0 - 50,000 UGX	None	2019-07-03	2019-07-03				Normal	Normal	None	None	None	None	None
GULTEL0001066	New	Pupwonya	Atiak	60	Over 50	Male	50	0 - 50,000 UGX	None	2019-07-04	2019-07-05	Sinus Rhythm	Persistent S in V5 and V6 may be due to pulmonary disease	Sinus Rhythm. Persistent S in V5 and V6 may be due to pulmonary disease	Hypertensive Dilated Cardiomyopathy with Severe LV systolic dysfunction.Severe MR.Degenerative aortic valve wth mild AR,Moderate TR.	Hypertensive Heart Disease	None	None	None	To add Asprin 75mg od.	Outpatient follow up (Twalib clinic visit)
GULTEL0001068	New	Koch	Acoyo	61	Over 50	Female	10	0 - 50,000 UGX	3 months	2019-07-08	2019-07-18	Sinus rhythm	LVH with Strain, Poor R Wave Progression	LVH with Strain, Poor R Wave Progression	Dilated Cardiomyopathy Severe LV dysfunction	DCMP/Ischemia	Heart Failure meds, NSAIDs	Diuretic, ACE-I, BB, Aspirin	Lasix 40mg od Enalapril 5mg od Carvedilol 6.25mg od Spironolactone 25mg od ASA 75mg od		Outpatient follow up (Twalib clinic visit)
GULTEL0001069	New	Kasubi	Kanyagoga	13	6 to 21	Female	3	0 - 50,000 UGX	None	2019-07-08	2019-07-18				Normal	Normal	None	None	None		None
GULTEL0001070	New	Kalalii	Kimora	52	Over 50	Female	30	0 - 50,000 UGX	17 years	2019-07-08	2019-07-17	Sinus rhythm	HR = 58 Poor R Wave Progression, LVH	LVH	Dilated Cardiomyopathy Severe LV Dysfunction	DCMP/Ischemia	Heart Failure meds, NSAIDs	Diuretic, ACE-I, Aspirin	Lasix 40mg od Spironolactone 25mg od ASA 75mg od Enalapril 5mg od	Do CD4/ Check ART regiment Stop AZOT if possible	Outpatient follow up (Twalib clinic visit)
GULTEL0001071	New	Towncouncil	Apologround	44	Over 21	Female	104	50 - 100,000 UGX	None	2019-07-08	2019-07-17	Sinus rhythm	ST Segment depression II, aVF, Vs-6 Inferolateral ST Segment depression suggests Ischemia	Normal	None	DCMP/Ischemia	None	None	None Yet	Do Fasting Lipid profile May need Coronary angiogram	Transfer to UHI
GULTEL0001072	New	Aywee	Tegwana	44	Over 21	Female	4	Greater than 150,000 UGX	None	2019-07-08	2019-07-18	Sinus rhythm		Normal ECG	Normal	Normal	Anti-hypertensive	Anti-hypertensive	Continue antihypertensive Meds		None
GULTEL0001073	New	Minakulu	Atego	3 mo	0-5	Female	60	0 - 50,000 UGX	none	2019-07-09	2019-07-18				Normal	Normal	None	None	None		None
GULTEL0001075	New	Alero	Alero	77	Over 50	Female	50	0 - 50,000 UGX	None	2019-07-10	2019-07-18	Sinus tachycardia	HR= 108	Normal ECG	Normal	Normal	None	None	None		None
GULTEL0001076	New	Moro	Morongatunu	39	Over 21	Male	124	Greater than 150,000 UGX	None	2019-07-10	2019-07-18	Sinus arrhythmia		Normal ECG	Normal	Normal	None	None	None		None
GULTEL0001077	New	Bardege	Bardege	61	Over 50	Male	2	0 - 50,000 UGX	4 months	2019-07-10	2019-07-18	Sinus Ryhthm	Occassional Premature atrial contractions, ST segment depression in leads V3-V6 may suggest lateral and septal ischemia or LVH strain	Sinus Ryhthm.Occassional Premature atrial contractions, ST segment depression in leads V3-V6 may suggest lateral and septal ischemia or LVH strainRyhthm	Mild degenerative heart valve disease	Valvular/Rheumatic Heart Disease	none	none	none	None	Outpatient follow up (Twalib clinic visit)
GULTEL0001078	New	Pece	AfricanQuarters	38	Over 21	Female	4	Greater than 150,000 UGX	None	2019-07-10	2019-07-25	Sinus rhythm	Normal	Normal ECG	Normal	Normal	None	None	None		None
GULTEL0001079	New	Layibi	Koro	54	Over 50	Female	14	0 - 50,000 UGX	None	2019-07-10	2019-07-25	Sinus rhythm		Normal	Normal	Normal	None	None	None		None
GULTEL0001081	New	Owee	Owee	60	Over 50	Female	40	0 - 50,000 UGX	None	2019-07-15	2019-07-18	Sinus Rhythm	None	Normal ECG	Thickened pericardium with mild pericardial effusion.Pericarditis with pericardial effusion	Pericardial Disease	Heart Failure meds, NSAIDs	Diuretic	Give Ibuprofen 400mg TDs for one week after feeds Continue Lasix and Spironolactone	Check RFTs and LFTs	Outpatient follow up (Twalib clinic visit)
GULTEL0001083	New	Akoyo	Lamala	3	0-5	Male	40	0 - 50,000 UGX	None	2019-07-15	2019-07-19				Congenital heart disease VSD, PS may be TOF	Congenital Heart Disease	None	None	None yet		Transfer to UHI
GULTEL0001084	New	Lacor	Abuga	12	6 to 21	Male	7	0 - 50,000 UGX	None	2019-07-16	2019-07-16				Normal	Normal	None	None	None	None	None
GULTEL0001085	New	Aywere	Pece	56	Over 50	Female	7	0 - 50,000 UGX	3 years	2019-07-16	2019-07-19	Sinus arrhythmia (Normal variant)	High LV Voltage (Normal variant)	Normal ECG	Normal	Normal	None	None	None		None
GULTEL0001086	New	Boke	Bungatira	40	Over 21	Female	12	0 - 50,000 UGX	3 months	2019-07-16	2019-07-23	Atrial Fibrillation	Poor R wave progression/ Intraventricular conduction delay	Atrial Fibrillation	Dilated Cardiomyopathy Severe LV dysfunction	DCMP/Ischemia	Heart Failure meds	Diuretic, ACE-I, BB, Aspirin	ASA 75mg od Lasix 40mg od Enalapril 5mg od Spironolactone 25mg od Carvedilol 6.25mg od		Outpatient follow up (Twalib clinic visit)
GULTEL0001087	New	Omogi	Atoo	36	Over 21	Male	100	0 - 50,000 UGX	None	2019-07-17	2019-07-23	Sinus rhythm	Left ward QRS axis	Normal ECG	Normal	Normal	None	None	None		None
GULTEL0001088	New	Acimi	Acimi	70	Over 50	Female	120	0 - 50,000 UGX	1 week	2019-07-17	2019-07-18	Atrial Fibillation	With controlled ventricular rate,Heart rate=63	Atrial Fibillation, With controlled ventricular rate,Heart rate=63	Normal Heart anatomy and function	Arrhythmia	None	None	None	None	None
GULTEL0001089	New	Oguru	Unyama	51	Over 50	Female	24	0 - 50,000 UGX	None	2019-07-17	2019-07-23	Sinus rhythm	High LV Voltage, Early repolarization pattern	Normal ECG	None	Normal	None	None	None		None
GULTEL0001090	New	Bwonagwena	Ariaga	38	Over 21	Male	2	0 - 50,000 UGX	none	2019-07-18	2019-07-23	Sinus rhythm	High LV Voltage, normal variant	Normal ECG	Normal	Normal	None	None	None		None
GULTEL0001091	New	Pece	Acoyo	52	Over 50	Male	4	0 - 50,000 UGX	None	2019-07-19		Sinus rhythm		Normal ECG	Normal	Normal	None	None	None		None
GULTEL0001093	Follow-up	Lungulo	Panokrach	2 mo	0-5	Male	40	0 - 50,000 UGX	None	2019-07-19	2019-07-23				Moderately sized secundum ASD	Congenital Heart Disease	None	None	None		Transfer to UHI
GULTEL0001094	Follow-up	Oluba	kal	20	6 to 21	Male	20	0 - 50,000 UGX	None	2019-07-19	2019-07-31				Normal	Normal	None	None	None	None	None
GULTEL0001095	New	Teolam	Odek	76	Over 50	Female	60	0 - 50,000 UGX	2 weeks	2019-07-19	2019-07-23	Atrial Fibrillation	with fast ventricular response,Heart rate =50	Atrial Fibrillation .with fast ventricular response,Heart rate =50	Degenerative Heart Valve Disease with moderate valve damage.	Valvular/Rheumatic Heart Disease	Heart Failure meds	Diuretic, Antiarrhythmic, Aspirin	Digoxin 0.125mg od ASA 75mg od Lasix 40mg od	None	Outpatient follow up (Twalib clinic visit)
GULTEL0001096	New	Pece	Africanquarters	3	0-5	Male	2	0 - 50,000 UGX	None	2019-07-22	2019-07-25				Normal	Normal	None	None	None		None
GULTEL0001097	New	Layibi	Prison	64	Over 50	Male	2	0 - 50,000 UGX	2 years	2019-07-23		Sinus Rhythm	None	Left Atrial enlargement	Dilated Cardiomyopathy,Severe MR,Severe TR with Severe LV systolic dysfunction	DCMP/Ischemia	Heart Failure meds	Diuretic, ACE-I, BB	Lasix 40mg BD Spironolactone 50mg od Carvedilol 6.25mg Enalapril 5mg od	None	Outpatient follow up (Twalib clinic visit)
GULTEL0001098	New	Panyjok	Atego	60	Over 50	Female	40	0 - 50,000 UGX	4 months	2019-07-23		Sinus Rhythm	None	Normal ECG	Mild Degenerative valve disease	Normal	Heart Failure meds, NSAIDs	Diuretic, Asprin	Lasix 20mg od ASA 75mg od	None	Outpatient follow up (Twalib clinic visit)
GULTEL0001099	New	kochkweyo	Obwoch	54	Over 50	Male	30	Greater than 150,000 UGX	1 day	2019-07-23		Sinus Tachycardia		Sinus Tachycardia	Normal Echo	Normal	None	None			None
GULTEL0001101	New	Aywere	Tegwana	26	Over 21	Female	3	0 - 50,000 UGX	None	2019-07-24		sinus Ryhthm	None	Normal ECG	Normal	Normal	None	None	None	None	None
GULTEL0001102	New	Laroo	Quarters	52	Over 50	Female	1	0 - 50,000 UGX	None	2019-07-24	2019-08-05	Sinus rhythm	T- wave inversion in lateral leads (V5, 6)	T- wave inversion in Lateral Leads may suggest ischemia/ LVH	Normal	Normal	None	None	Do Lipid profile		Telemedicine follow up
GULTEL0001103	Follow-up	Laliyadwol	Owor	14	6 to 21	Female	4	0 - 50,000 UGX	None	2019-07-24	2019-07-31				Normal	Normal	None	None	None	None	None
GULTEL0001104	New	Lelaber	Bobi	24	Over 21	Male	12	Greater than 150,000 UGX	None	2019-07-25	2019-07-31	Sinus Rhythm	None	Normal ECG	None	Normal	None	None	None	None	None
GULTEL0001105	New	Wikweyo	Lagile	65	Over 50	Male	35	Greater than 150,000 UGX	None	2019-07-25	2019-07-31	Sinus Rhythm	None	Normal ECG	Normal	Normal	None	None	None	None	None
GULTEL0001106	New	Lajwatek	Pageya	47	Over 21	Female	10	Greater than 150,000 UGX	None	2019-07-29	2019-07-31	Sinus Rhythm	None	Sinus Rhythm	None	Normal	None	None	None	None	None
GULTEL0001107	New	Ageyi	Kamdini	7 mo	0-5	Male	30	0 - 50,000 UGX	none	2019-07-29					Small PFO	Congenital Heart Disease	None	None	None		None
GULTEL0001108	New	Tegwana	Aywere	30	Over 21	Female	3	Greater than 150,000 UGX	None	2019-07-29	2019-08-05	Sinus rhythm		Normal ECG	Normal ECG	Normal	None	None	None		None
GULTEL0001109	New	Bwonagweno	Ariaga	77	Over 50	Female	2	0 - 50,000 UGX	None	2019-07-29		Sinus Rhythm	None	PVCs	Mild Valve disease	Normal	None	None	None	None	None
GULTEL0001110	New	Telatige	Kiteny	52	Over 50	Male	104	0 - 50,000 UGX	None	2019-07-29	2019-08-05	Sinus rhythm		Normal	Normal	Normal	None	None	None		None
GULTEL0001111	New	Ginnery	Gur	52	Over 50	Male	104	Greater than 150,000 UGX	None	2019-07-30	2019-08-06	Sinus rhythm		Normal ECG	Normal ECG	Normal	None	None	None		None
GULTEL0001112	New	Unyama	Pakwelo	40	Over 21	Female	5	Greater than 150,000 UGX	None	2019-07-30	2019-08-06	Sinus rhythm	High LV Voltage (Normal Variant)	Normal ECG	Normal Echo	Normal	None	None	None		None
GULTEL0001113	New	Akonyibedo	Unyama	80	Over 50	Male	5	0 - 50,000 UGX	5 years	2019-07-31	2019-08-06	Atrial Fibrillation	Frequent VPCs	Atrial Fibrillation with Fast Ventricular response	Mild degenerative heart valve disease	Valvular/Rheumatic Heart Disease	Heart Failure meds	Diuretic, Antiarrhythmic, Aspirin	Tab digoxin 0.125mg od Lasix 40mg od ASA 75mg od		Admission GRRH
GULTEL0001114	New	Pece	Roundpoint	84	Over 50	Female	2	Greater than 150,000 UGX		2019-08-01	2019-08-09	Sinus rhythm, Frequent VPCS	Bifascular black (RBBB + Left axis deviation, LAFB)	Sinus rhythm, Frequent VPCs, Bifascular block	Normal Echo	Normal	None	None	Stop Digoxin		None
GULTEL0001115	New	Custom	Techo	5	0-5	Male	3	0 - 50,000 UGX	None	2019-08-01	2019-08-09				Dilated coronary sinus suspect LSV CHD- Bilateral SVC	Congenital Heart Disease	None	None	No Meds CHD above is a normal variant no need to worry		None
GULTEL0001116	New	Patiko	Pugwenyi	50	Over 21	Female	25	50 - 100,000 UGX	None	2019-08-05	2019-08-09				Normal	Normal	None	None	None		None
GULTEL0001117	New	Pawel	Pawel	75	Over 50	Male	1	0 - 50,000 UGX	1 months	2019-08-05	2019-08-13	Sinus rhythm	Left ward QRS axis	Normal ECG	Normal	Normal	None	None	None		None
GULTEL0001118	New	Towncounicil	Pogi	8	6 to 21	Female	30	0 - 50,000 UGX	None	2019-08-05	2019-08-13				RHD Severe MR, Mild AR, Mild TR	Valvular/Rheumatic Heart Disease	Penicillin, Heart failure meds	BPG, Diuretic, ACE-I	Monthly BPG 0.6 Mega Lasix 20 mg bd Enalapril 2.5 mg od	Enroll in RHD registry	None
GULTEL0001119	New	Barlam	Lukwo	82	Over 50	Male	46	0 - 50,000 UGX	None	2019-08-05	2019-08-09	Sinus rhythm, Frequent VPCs	Lateral ST-Segment depression	Lateral ST- Segment depression suggests ischemia	Normal Echo	Normal	None	None	None	For re -assessment in view of internal ST- Segment depression on ECG	Transfer to UHI
GULTEL0001120	New	Opong	Acoro	18	6 to 21	Male	4	0 - 50,000 UGX	2 days	2019-08-06	2019-08-13	Sinus arrhythmia (Normal Variant)	High LV Voltage	Normal ECG	Normal ECG	Normal	None	None	None		None
GULTEL0001121	New	Opit	Tegot	38	Over 21	Female	21	0 - 50,000 UGX	None	2019-08-06	2019-08-13	Sinus arrhythmia				Arrhythmia	None	No Meds			Telemedicine follow up
GULTEL0001122	New	Labourline	Labourline	41	Over 21	Male	2	Greater than 150,000 UGX	None	2019-08-07	2019-08-14	Sinus rhythm	LVH with strain	LVH with strain	Suspect Mild- Moderate AR	Hypertensive Heart Disease	Anti-hypertensive, heart failure meds	Diuretic, ARB, BB	Losartan 50mg od Lasix 40mg od	Needs better Echo images	Transfer to UHI
GULTEL0001123	New	koro	Pageya	21	6 to 21	Female	20	0 - 50,000 UGX	2 months	2019-08-07	2019-08-14	Sinus rhythm	Occassional premature atrial contractions, Juvenile T-wave Pattern, RAE, High LV Voltage	Occassional PACs, High LV Voltage RAE	Normal	Normal	None	None	None		None
GULTEL0001124	New	Akwiridid	Ocokcan	6	6 to 21	Female	124	0 - 50,000 UGX	None	2019-08-07	2019-08-22				Normal	Normal	None	None	None		None
GULTEL0001125	New	Oroko	Mede	68	Over 50	Female	40	0 - 50,000 UGX	None	2019-08-08	2019-08-13	Sinus rhythm	Normal	Normal ECG	Normal Echo	Normal	None	None	None		None
GULTEL0001126	New	SeniorQuarters	Ariaga	58	Over 50	Female	2	0 - 50,000 UGX	None	2019-08-08	2019-08-16	Atrial Fibrillation	HR= 142	Atrial Fibrillation with rapid ventricular rate	Normal	Arrhythmia	Heart Failure meds, Antiarrhythmic, blood thinner	Diuretic, Antiarrhythmic, Blood thinner	Lasix 40 mg od Digoxin 0.125 mg od warfarin 2.5 mg od	Do PT/ INR	None
GULTEL0001127	New	ObiyaWest	Lacor	63	Over 50	Male	5	Greater than 150,000 UGX	None	2019-08-09	2019-08-16	Sinus rhythm,	poor R- wave progresion, Anterolateral T- wave inversion	Sinus rhythm, poor R- wave progression	Hypertensive Cardiomyopathy Severe LV dysfunction	Hypertensive Heart Disease	Heart Failure meds, NSAIDs	Diuretic, ACE-I, Antiarrhythmic, Aspirin, BB	Lasix 40 mg BD Spironolactone 25 mg od Enalapril 5 mg od ASA 75 mg od Carvedilol 6.25 mg od		Admission GRRH
GULTEL0001128	New	Kabedopong	Bardege	59	Over 50	Male	3	0 - 50,000 UGX	None	2019-08-12	2019-08-16	Completer heart block with ventricular escape	HR= 39	Complete heart block	Normal ECG	Normal	None	None	Stop Carvendilol	To asses need for paceMaker	Transfer to UHI
GULTEL0001129	New	Wanglobo	Jaka	69	Over 50	Female	58	0 - 50,000 UGX	None	2019-08-12	2019-08-16	Atrial Fibrillation	HR= 196, LVH with strain	Atrial Fibrillation with rapid Ventricular response	Dilated Cardiomyopathy, Severe LV dysfunction	DCMP/Ischemia	Heart failure, blood thinner	Diuretic, ACE-I, Blood thinner, BB	Warfarin 2.5 mg od Lasix 40 mg bd Enalapril 5mg od Carvedilol 6.25 mg od Spironolactone 25 mg od		Admission GRRH
GULTEL0001130	New	Pubel	Pubel	46	Over 21	Female	137	Greater than 150,000 UGX	None	2019-08-12	2019-08-21	Sinus rhythm	HR= 60	Normal ECG	Normal	Normal	None	None	Normal		None
GULTEL0001131	New	Pabo	Pabo	12	6 to 21	Female	20	0 - 50,000 UGX	None	2019-08-12	2019-08-21				Normal	Normal	None	None	None		None
GULTEL0001132	New	Degeotuk	Paidwe	90	Over 50	Female	60	0 - 50,000 UGX	None	2019-08-13	2019-08-21	Sinus tachycardia	HR= 114, Low voltage QRS	Normal	Normal	Normal	None	None	None		None
GULTEL0001133	New	KalA	Kal	67	Over 50	Female	18	0 - 50,000 UGX	None	2019-08-14	2019-08-21	Atrial Fibrillation	Frequent VPCs	Atrial Fibrillation	Mild degenerative heart valve disease	Valvular/Rheumatic Heart Disease	Heart Failure meds, Blood thinner	BB, Blood thinner	Warfarin 2.5mg od Bisoprolol 2.5mg od Do INR		Outpatient follow up (Twalib clinic visit)
GULTEL0001134	New	Laliya	Laliya	39	Over 21	Male	4	Greater than 150,000 UGX	None	2019-08-14	2019-08-21	Sinus arrhythmia (Normal Varriant)	Normal	Normal ECG	Normal	Normal	None	None	None		None
GULTEL0001135	New	Bwotatum	Pawor	61	Over 50	Male	150	0 - 50,000 UGX	None	2019-08-14	2019-08-23	Sinus rhythm	Occassional VPCs	Normal ECG	Normal	Normal	None	None	None		None
GULTEL0001136	New	Labworomor	Paidongo	78	Over 50	Female	25	0 - 50,000 UGX	2weeks	2019-08-14	2019-08-23	Atrial Fibrillation	HR= 146	Atrial Fibrillation with fast ventricular response	Hypertensive Heart Disease	Hypertensive Heart Disease	Anti-hypertensive, heart failure meds, blood thinner	Diuretic, ARB, CCB, blood thinner	Amlodipine 2.5 mg od Add Losartan H 62.5mg od Lasix 40mg od Warfarin 2.5mg od	Do PT/INR Monitoring	Outpatient follow up (Twalib clinic visit)
GULTEL0001137	New	Agwee	Agwee	37	Over 21	Female	1	0 - 50,000 UGX	None	2019-08-14	2019-08-23	Sinus rhythm	HR= 67	Normal	Normal	Normal	None	None	None		None
GULTEL0001138	New	Pawel	Pawel	70	Over 50	Female	4	0 - 50,000 UGX	2 weeks	2019-08-15		Sinus Rhythm	None	Mild early repolarization	Mild degenerative heart disease,Mid MR,Mild TR	Valvular/Rheumatic Heart Disease	None	None	None	None	None
GULTEL0001139	New	Alengo	Dima	59	Over 50	Female	78	Greater than 150,000 UGX	8 months	2019-08-15	2019-08-29	Atrial Fibrillation	HR =142	Atrial Fibrillation with fast ventricular response	Normal	Arrhythmia	Heart Failure meds, Antiarrhythmic, blood thinner	Diuretic, Antiarrhythmic, blood thinner	Warfarin 2.5mg od Digoxin 0.125mg od Lasix 29mg od	Do PT/INR	Outpatient follow up (Twalib clinic visit)
GULTEL0001140	New	Panyadoli	Bweyale	59	Over 50	Male	80	Greater than 150,000 UGX	2 weeks	2019-08-15	2019-08-29	Sinus tachycardia	HR= 127	Normal ECG	Normal	Normal	None	None	None		None
GULTEL0001141	New	Pece	Vanguard	2 wks	0-5	Female	3	0 - 50,000 UGX	none	2019-08-15	2019-08-29				Normal	Normal	None	None	None		None
GULTEL0001142	New	Laroo	Forest	1 wk	0-5	Male	2	0 - 50,000 UGX	No e	2019-08-15	2019-09-11				Normal Echo	Normal	None	None	None		None
GULTEL0001143	New	Lalogi	Lagwaya	65	Over 50	Female	40	0 - 50,000 UGX	None	2019-08-19		Sinus Rhythm	None	Normal ECG	Normal	Normal	None	None	None	None	None
GULTEL0001144	New	Pakiri	Palema	3 mo	0-5		45	0 - 50,000 UGX	None	2019-08-19	2019-09-11				Large PDA	Congenital Heart Disease	Heart Failure meds	Diuretic, ACE-I	Lasix 5mg od Captopril 3.125mg BD		Transfer to UHI
GULTEL0001146	New	Patongo	Pece	67	Over 50	Female	140	0 - 50,000 UGX	None	2019-08-19	2019-09-11	Sinus rhythm		Normal ECG	Normal	Normal	None	None	None		None
GULTEL0001147	New	Bomah	Amely	24	Over 21	Male	140	0 - 50,000 UGX	8 months	2019-08-19	2019-09-11	Sinus rhythm		Normal ECG	Normal	Normal	None	None	None		None
GULTEL0001148	New	Pawel	Pawel	73	Over 50	Female	3	0 - 50,000 UGX	None	2019-08-19	2019-09-12	Sinus rhythm	Normal	Normal ECG	Normal ECG	Normal	None	None	None		None
GULTEL0001145	New	Laliya	Kasubi	1	0-5	Female	4	0 - 50,000 UGX	None	2019-08-20					Normal	Normal	None	None	None		None
GULTEL0001149	New	Pandwong	Bardege	69	Over 50	Male	104	Greater than 150,000 UGX	1 week	2019-08-20	2019-09-12	Sinus bradycardia	First degree AV Block	Sinus bradycardia, First degree AV Block	Degenerative heart valve disease Mild to Moderate MR	Valvular/Rheumatic Heart Disease	None	None	None at this time	Do thyroid function tests Please evaluate drugs he is on to find cause of Bradycardia	None
GULTEL0001151	New	Pawatomiro	Central	8 mo	0-5	Male	40	0 - 50,000 UGX	6 days	2019-08-20					Normal	Normal	None	None	None		None
GULTEL0001150	New	Ayito	Adola	8	6 to 21	Male	121	0 - 50,000 UGX	None	2019-08-22	2019-09-11				RHD, Severe MR, Mild TR	Valvular/Rheumatic Heart Disease	Penicillin, Heart failure meds	BPG, Diuretic, ACE-I, Antiarrhythmic	Monthly BPG 0.6 Mega Enalapril 2.5mg od Lasix 20mg bd Digoxin 0.125mg od	Enroll in RHD registry	Outpatient follow up (Twalib clinic visit)
GULTEL0001152	New	Acet	Binya	32	Over 21	Female	60	0 - 50,000 UGX	None	2019-08-22	2019-09-12	Sinus bradyarrhythmia	HR= 55	Sinus bradyarrhythmia	Normal Echo	Normal	None	None	None		None
GULTEL0001153	New	Paranbongo	Agwayugi	56	Over 50	Female	60	0 - 50,000 UGX	None	2019-08-22	2019-09-12	Sinus tachycardia	Lateral ST segment depression	Lateral ST Segment depression could suggest ischemia	Normal	Normal	Anti-hypertensive	CCB, ARB, BB, Aspirin	Amlodipine 5mg od Losartan 50mg od Carvedilol 0.25mg od ASA 75mg od	Do fasting Lipid Profile	None
GULTEL0001154	New	Pece	Vanguard	30	Over 21	Male	4	Greater than 150,000 UGX	None	2019-08-22	2019-09-02	Sinus Rhthym	None	Normal ECG	Normal	Normal	None	None	None	None	None
GULTEL0001155	New	Kasubi	GowensQuarters	44	Over 21	Female	3	0 - 50,000 UGX	None	2019-08-22	2019-09-13	Sinus Rhythm	None	Normal ECG	Normal	Normal	None	None	None	None	None
GULTEL0001156	New	Awere	Queens	74	Over 50	Male	4	0 - 50,000 UGX	None	2019-08-22	2019-09-12	Atrial Fibrillation	None	Atrial Fibrillation with Fast ventricular response	Degenerative Valve Disease	Valvular/Rheumatic Heart Disease	Heart Failure meds	Diuretic, ACE-I, BB, Antiarrhythmic	Digoxin 0.125mg od Atenolol 50mg od Lasix 20mg od Lisinopril 5mg	None	None
GULTEL0001157	New	Kabedopong	Kasubi	22	Over 21	Female	3	Greater than 150,000 UGX	None	2019-08-22					Normal	Normal	None	None	None		None
GULTEL0001158	New	Keyo	Palema	77	Over 50	Female	9	0 - 50,000 UGX	None	2019-08-23	2019-09-13	Normal	Occassional PACs	Normal ECG ,Occassional PACs.	Normal	Normal	None	None	None	None	None
GULTEL0001159	New	Kisunga	Kyande	73	Over 50	Male	130	0 - 50,000 UGX	None	2019-08-23	2019-09-13	Sinus Rhythm	None	LVH	Mild degenerative aortic and mitral valve disease	Valvular/Rheumatic Heart Disease	None	None	None	None	Outpatient follow up (Twalib clinic visit)
GULTEL0001160	New	Cubu	Tegwana	36	Over 21	Female	4	Greater than 150,000 UGX	None	2019-08-26	2019-09-13	Normal ECG	None	Normal ECG	Normal	Normal	None	None	None	None	None
GULTEL0001161	New	Opwac	Gem	35	Over 21	Male	45	Greater than 150,000 UGX	None	2019-08-26	2019-09-13	Sinus Rhythm	None	Normal ECG	Normal	Normal	None	None	None	None	None
GULTEL0001162	New	Dino	Lamola	68	Over 50	Female	85	0 - 50,000 UGX	2 days	2019-08-26	2019-09-12	Sinus Rhythm	NoneAterior	Aterior T-wave inversion	Normal	Normal	None	None	None	None	None
GULTEL0001163	New	Wiawaranga	Patuda	12	6 to 21	Female	5	0 - 50,000 UGX	none	2019-08-26	2019-09-18				Normal	Normal	None	None	None	None	None
GULTEL0001164	New	Lukung	Pece	53	Over 50	Female	4	0 - 50,000 UGX	4 days	2019-08-27	2019-09-13	Sinus Rhythm	none	Normal ECG	Normal	Normal	None	None	None	None	None
GULTEL0001165	New	Opiro	pacabol	27	Over 21	Female	120	Greater than 150,000 UGX	None	2019-08-28	2019-09-25	Sinus rhythm	Juvenile T wave Pattern	Normal ECG	Normal ECG	Normal	None	None	None		None
GULTEL0001166	New	Opwoc	Gem	36	Over 21	Female	45	Greater than 150,000 UGX	None	2019-08-28	2019-09-13	Sinus Rhythm	None	normal ECG	Normal	Normal	None	None	None	None	None
GULTEL0001167	New	Cetkana	Atiaber	80	Over 50	Female	40	0 - 50,000 UGX	1 week	2019-08-28	2019-09-13	Sinus Rhythm	LVH,LBBB	Sinus Rhythm,LVH,LBBB	Normal heart chamber sizes,Grade 1 AR	Hypertensive Heart Disease	Anti-hypertensive	ARB, CCB, BB	Amilodipine 5mg Lorsatan 50mg/12.5mg Bisoprolol 5mg	None	Outpatient follow up (Twalib clinic visit)
GULTEL0001168	New	Pawel	Central	48	Over 21	Male	3	Greater than 150,000 UGX	None	2019-08-29	2019-09-13	Sinus Rhythm	none	Normal ECG	Normal	Normal	None	None	None	None	None
GULTEL0001169	New	Pabo	Pabo	6 mo	0-5	Female	40	0 - 50,000 UGX	None	2019-08-29					Moderately sized ASD	Congenital Heart Disease	None	None	None		Admission GRRH
GULTEL0001170	New	Pece	Pawel	11	6 to 21	Female	4	0 - 50,000 UGX	None	2019-08-30	2019-09-19				Normal Echo	Normal	None	None	None		None
GULTEL0001171	New	Eastern	Olyon	4 mo	0-5	Female	100	0 - 50,000 UGX	none	2019-08-30	2019-09-19				Complete AV Canal defect	Congenital Heart Disease	Heart Failure meds	Diuretic	Lasix 5mg od		Transfer to UHI
GULTEL0001172	New	Tegot	Tegot	21	6 to 21	Female	46	Greater than 150,000 UGX	None	2019-09-02	2019-09-20				RHD S/P Mitral valve replacement with normal function of Mitral prosthesis	Valvular/Rheumatic Heart Disease (repaired)	None	None	Stop Lasix/ Digoxin	Monitor INR	Outpatient follow up (Twalib clinic visit)
GULTEL0001173	New	Forgpd	Wiawaranga	78	Over 50	Female	9	0 - 50,000 UGX	None	2019-09-02	2019-09-13	Sinus Rhythm	Complete LBBB	Sinus Rhythm,Complete LBBB	Degenerative valve disease with Moderate MS,Moderate MR,LVH	Valvular/Rheumatic Heart Disease	Heart Failure meds	Diuretic	Lasix 40mg od Spironolactone 25mg od	None	Outpatient follow up (Twalib clinic visit)
GULTEL0001174	New	Ariaga	Central	66	Over 50	Female	3	0 - 50,000 UGX	None	2019-09-02	2019-09-13	Sinus Rhythm	None	Early repolasation syndrome	Normal	Normal	None	None	None	None	None
GULTEL0001175	New	Layibi	Layibi	44	Over 21	Male	3	100 - 150,000 UGX	None	2019-09-03	2019-09-13	sinus Rhythm	None	Normal ECG	Normal	Normal	None	None	None	None	None
GULTEL0001176	New	Purongo	Lakoga	23	Over 21	Female	40	0 - 50,000 UGX	None	2019-09-03	2019-09-12	Sinus Rhythm	None	Left Atrial Enlargement	Normal	Normal	None	None	None	None	None
GULTEL0001177	New	Oryang	Oryang	41	Over 21	Female	104	Greater than 150,000 UGX	None	2019-09-03	2019-09-12	Sinus Ryhthm	LVH	Sinus Ryhthm,LVH	Hypertenive Heart Disease with concentric LVH	Hypertensive Heart Disease	None	None	None	None	Outpatient follow up (Twalib clinic visit)
GULTEL0001178	New	Koro	Koro	90	Over 50	Female	30	0 - 50,000 UGX	4 days	2019-09-03	2019-09-12	Atrial tachycardia	None	Atrial tachycardia	Degenerative valve disease	Valvular/Rheumatic Heart Disease	Heart Failure meds	Diuretic, BB	Bisoprolol 5mg od Lasix 20mg		Outpatient follow up (Twalib clinic visit)
GULTEL0001179	New	Layibi	Library	27	Over 21	Male	4	Greater than 150,000 UGX	51	2019-09-04	2019-09-13	Sinus Rhythm	None	Normal ECG	Normal	Normal	None	None	None	None	None
GULTEL0001180	New	Miyalagony	Lii	8 mo	0-5	Female	40	0 - 50,000 UGX	None	2019-09-04	2019-09-27				Normal	Normal	None	None	None		None
GULTEL0001181	New	Lapilyet	Lanyirnyiri	41	Over 21	Male	130	Greater than 150,000 UGX	None	2019-09-06	2019-09-13	Sinus Rhythm	None	Normal ECG	Normal	Normal	None	None	None	Repeat Echo after 1 year.	None
GULTEL0001182	New	Pakumu	Pawel	2	0-5	Female	50	0 - 50,000 UGX	None	2019-09-06	2019-09-27				Normal Echo	Normal	None	None	None		None
GULTEL0001183	New	Kal	Kal	77	Over 50	Female	40	0 - 50,000 UGX	None	2019-09-06	2019-09-13	Sinus Rhythm	None	Lateral Ischemia/LVH	Normal LV chamber sizes LVH	DCMP/Ischemia	None	None	None	None	None
GULTEL0001184	New	Pece	Cubu	36	Over 21	Male	4	Greater than 150,000 UGX	None	2019-09-09	2019-09-13	Sinus Rhythm	LVH	Normal ECG	Normal	Normal	None	None	None	None	None
GULTEL0001185	New	Palwo	Opuk	4	0-5	Female	48	0 - 50,000 UGX	None	2019-09-09	2019-09-27	Normal	Moderate AR	Mild LV enlargement	Moderate AR Suspect VSD	Congenital Heart Disease	None	None	None		Transfer to UHI
GULTEL0001186	New	Lakwana	Parak	89	Over 50	Female	35	0 - 50,000 UGX	None	2019-09-09	2019-09-13	Atrial Fibrillation	with Rapid ventricular rate	Atrial Fibrillation,with Rapid ventricular rate	Hypertension heart Disease	Hypertensive Heart Disease	Anti-hypertensive, heart failure meds, blood thinner	Diuretic ARB, BB, Blood thinner	Tabs Bisoprolol 10mg od Warfarin 5mg od Lorsatan 50mg od Lasix 20mg od	None	None
GULTEL0001188	New	Bwoboayuya	Patuda	12	6 to 21	Male	5	0 - 50,000 UGX	None	2019-09-09	2019-09-27				Normal Echo	Normal	None	None	None		None
GULTEL0001189	New	Kal	Kal	65	Over 50	Female	60	0 - 50,000 UGX	4 days	2019-09-09	2019-09-13	Sinus Rhythm	None	Sinus Rhythm,Frequent PACS	Normal	Normal	None	None	None	None	None
GULTEL0001190	New	Layibi	Layibi	26	Over 21	Female	3	Greater than 150,000 UGX	None	2019-09-09	2019-09-13	Sinus Rhythm	None	Normal ECG	Normal	Normal	None	None	None	None	None
GULTEL0001191	New	Koro	Burlyec	65	Over 50	Female	30	Greater than 150,000 UGX	none	2019-09-10					Normal ECG	Normal	None	None	None		None
GULTEL0001192	New	Kirombe	Library	2	0-5	Male	3	0 - 50,000 UGX	None	2019-09-10					Normal	Normal	None	None	None	None	None
GULTEL0001193	New	Layibi	Techo	16	6 to 21	Male	3	0 - 50,000 UGX	None	2019-09-10	2019-10-02				Borderline RHD	Valvular/ RHD, Borderline	None	None	Review after one year		Telemedicine follow up
GULTEL0001194	New	Lawiadul	Bungatira	80	Over 50	Female	5	Greater than 150,000 UGX	None	2019-09-16	2019-10-02	Sinus rhythm	Bifasicular Block(RBBB+LAFB)	Bifascicular Block, Sinus rhythm	Normal	Normal	None	None	Continue Meds		None
GULTEL0001195	New	Kitgum	Kitgum	6	6 to 21	Female	100	0 - 50,000 UGX	None	2019-09-16	2019-10-02				Normal	Normal	None	None	None		None
GULTEL0001196	New	Opwoyomal	Laroo	31	Over 21	Female	4	Greater than 150,000 UGX	None	2019-09-16	2019-10-14	Sinus rhythm	Normal	Normal ECG	Normal Echo	Normal	None	None	None		None
GULTEL0001198	New	Adilang	Lalal	86	Over 50	Male	183	Greater than 150,000 UGX	1 day	2019-09-17		Sinus rhythm with frequent VPCs	First degree AV Block, Left axis deviation, RBBB	First degree AV Block RBBB, Bifascular Block	Mild degenerative heart valve disease	Valvular/Rheumatic Heart Disease	None	None	Review by Physician		Admission GRRH
GULTEL0001199	New	Awela	Aja	3 mo	0-5	Female	100	0 - 50,000 UGX	None	2019-09-17					Partial AV Canal defect + Large secundum ASD, Mild MR, Mild TR	Congenital Heart Disease	Heart Failure meds	Diuretic, ACE-I	Tabs Lasix 5mg od		Admission GRRH
GULTEL0001200	New	Kasubi	Kasubi	33	Over 21	Female	2	50 - 100,000 UGX	None	2019-09-18		Sinus Rhythm	None	Left Atrial enlargement	Normal	Normal	None	None	None	None	None
GULTEL0001202	New	Burchoro	Gwendiya	87	Over 50	Female	12	0 - 50,000 UGX	None	2019-09-18	2019-09-19	Sinus Ryhthm	None	Sinus Rhythm,RBBB	Right Heart failure with with degenerative Heart valve disease	Isolated Right Heart Disease	None	None	None	None	Outpatient follow up (Twalib clinic visit)
GULTEL0001203	New	Pawraja	Patile	70	Over 50	Female	45	0 - 50,000 UGX	2 days	2019-09-18		SinusRyhthm	None	Normal ECG	Normal	Normal	None	None	None	none	None
GULTEL0001204	New	Bardege	Bardege	50	Over 21	Female	3	100 - 150,000 UGX	6 months	2019-09-23	2019-10-07	Sinus rhythm	Normal	Normal ECG	Normal Echo	Normal	None	None	None		None
GULTEL0001205	New	Kasubi	Kasubi	52	Over 50	Male	3	Greater than 150,000 UGX	None	2019-09-23	2019-10-08	Sinus rhythm	Normal	Normal ECG	Normal	Normal	None	None	None		None
GULTEL0001206	New	Laroo	Laroo	25	Over 21	Female	2	0 - 50,000 UGX	None	2019-09-23	2019-10-08	Sinus tachycardia Non specific	HR= 105, inferior T-wave inverson	Normal ECG	Normal Echo	Normal	None	None	None		None
GULTEL0001208	New	Paridi	Cesia	44	Over 21	Female	130	0 - 50,000 UGX	None	2019-09-23					Normal	Normal	None	None	None	None	None
GULTEL0001209	New	Pageya	Rom	21	6 to 21	Male	7	0 - 50,000 UGX	None	2019-09-23		Sinus Rhythm	None	LVH	Normal	Normal	None	None	None	None	None
GULTEL0001210	New	Jude	Bardege	30	Over 21	Male	2	Greater than 150,000 UGX	None	2019-09-23		Sinus Rhythm	LVH	Early reporalization syndrome	Boderline,Left ventricle volume overload	Hypertensive Heart Disease	Anti-hypertensive, heart failure meds	Diuretic, ARB	Spironolactone 25mg od Losartan 25mg od	None	Outpatient follow up (Twalib clinic visit)
GULTEL0001211	New	Kasubi	Gownsquarters	58	Over 50	Female	3	Greater than 150,000 UGX	None	2019-09-24		Sinus Rhythm	RBBB	Sinus Rhythm,RBBB.	Mild Valvular heart disease.	Valvular/Rheumatic Heart Disease	Heart Failure meds	Diuretic, CCB, ARB	Aprinox 25mg od Amlodipine 5mg od Lasix 20mg od Lorsatan 50mg od	None	Outpatient follow up (Twalib clinic visit)
GULTEL0001214	New	Oburo	Paidongo	31	Over 21	Male	24	100 - 150,000 UGX	None	2019-09-27		Sinus Rhythm	None	ST depression (V1_V6),Right Atrial deviation	Congenital heart disease	Congenital Heart Disease	None	None	None	Refer to UHI	Transfer to UHI
GULTEL0001216	New	Bugembe	Katwe	21	6 to 21	Male	400	0 - 50,000 UGX	None	2019-09-30		Sinus Rhythm	None	Partial RBBB	Normal	Normal	None	None	None	None	None
GULTEL0001217	New	Obia	Bungatira	29	Over 21	Male	2	Greater than 150,000 UGX	None	2019-09-30		Sinus Rhythm	None	Normal ECG	Normal	Normal	None	None	None	None	None
GULTEL0001218	New	Kanyangoga	Bardege	40	Over 21	Male	1	Greater than 150,000 UGX	None	2019-09-30		Sinus Rhythm	None	Normal ECG	Normal	Normal	None	None	None	None	None
GULTEL0001219	New	Lacor	Lacor	59	Over 50	Male	3	100 - 150,000 UGX	None	2019-10-01		Sinus Rhythm	Sinus Rhythm with early repolarization	Sinus Rhythm with early repolarization	VHD,Mild MR	Valvular/Rheumatic Heart Disease	Heart failure, anti-hypertensive	Diuretic, ARB	Losartan 25mg od Lasix 20mg od	None	Outpatient follow up (Twalib clinic visit)
GULTEL0001221	New	Lacor	Patuda	26	Over 21	Female	6	Greater than 150,000 UGX	2 days	2019-10-01		Sinus Rhythm	None	Left atrial enlargement	RHD,Severe MR,Severe AR	Valvular/Rheumatic Heart Disease	Heart Failure meds	Diuretic, ACE-I, Aspirin	Lasix 40mg od Spironolactone 25mg od Enalapril 25mg od Digoxin 0.125mg od	none	Outpatient follow up (Twalib clinic visit)
GULTEL0001222	New	Parongo	Parongo	78	Over 50	Male	30	0 - 50,000 UGX	2 years	2019-10-01		Sinus Bradycardia	LVH	Complete RBBB	Mild Degenerative Herat disease	Normal	None	None	None	None	None
GULTEL0001223	New	Lawiyedul	Lawiyedul	65	Over 50	Female	10	Greater than 150,000 UGX	None	2019-10-01		Sinus Rhythm	None	Normal ECG	Normal	Normal	None	None	None	None	None
GULTEL0001225	New	Ngai	Aramita	50	Over 21	Male	50	50 - 100,000 UGX	1 year	2019-10-02		Atrial Fibrillation	HR_ 91b/m	Isolated PVCS	RHD,Severe MR,Severe TR	Valvular/Rheumatic Heart Disease	Heart Failure meds	Diuretic, Antiarrhythmic	Lasix 40mg od Spironolactone 25mg od Digoxin 0.125mg od	None	None
GULTEL0001227	New	Wiitoo	Tegot	25	Over 21	Female	20	Greater than 150,000 UGX	None	2019-10-03		Sinus Rhythm	None	Normal ECG	Normal	Normal	None	None	None	None	None
GULTEL0001228	New	Obia	Obia	87	Over 50	Female	4	Greater than 150,000 UGX	None	2019-10-03		Sinus Rhythm	None	Normal ECG	Normal	Normal	None	None	none	None	None
GULTEL0001229	New	SeniorQuarter	Laroo	42	Over 21	Female	4	Greater than 150,000 UGX	None	2019-10-03		Sinus Rhythm	None	Normal ECG	Normal	Normal	None	None	None	none	None
GULTEL0001231	New	Laminadera	Lapainat	85	Over 50	Female	25	0 - 50,000 UGX	None	2019-10-03		Sinus Rhythm	Diffused T wave Inversion	Mild Pericardiati	Pericarditis	Pericardial Disease	NSAID	Asprin	ASA 75mg od Omeprazole 20mg od	None	None
GULTEL0001232	New	Pece	Vanguard	30	Over 21	Female	2	100 - 150,000 UGX	None	2019-10-03		Sinus Tachycardia	None	Diffused T wave inversion	Percardiatis	Pericardial Disease	NSAIDs	Aspirin	ASA 75mg od Omeprazole 20mg od	None	None
GULTEL0001233	New	Pece	Tegwana	55	Over 50	Female	3	Greater than 150,000 UGX	None	2019-10-07		Sinus Rhythm	None	Normal ECG	Normal	Normal	None	None	None	None	None
GULTEL0001234	New	labourline	Tegwana	34	Over 21	Female	2	50 - 100,000 UGX	None	2019-10-07		Sinus Rhythm	None	Left atrial enlargement	RHD,Thickened Mitral Valves,AR with mild to moderate Grade 1 AR.	Valvular/Rheumatic Heart Disease	Penicillin, Heart failure meds	BPG, Diuretic, Antiarrhythmic	BPG monthly Lasix 40mg od Digoxin 0.125mg od	None	Outpatient follow up (Twalib clinic visit)
GULTEL0001236	New	Laminyeka	Gem	41	Over 21	Female	35	0 - 50,000 UGX	None	2019-10-07		Sinus Ryhthm	None	Inverted T wave	Dilated cardiomyopathy with Moderate MR and moderate TR	DCMP/Ischemia	Heart Failure meds	Diuretic, ACE-I, Antiarrhythmic, BB	Lasix 40mg od Digoxin 0.25mg od Carvedilol 6.25mg od Spironolactone 25mg od Enalapril 5mg od	None	None
GULTEL0001237	New	Anaka	Ywaka	48	Over 21	Male	40	0 - 50,000 UGX	None	2019-10-08		Sinus Rhythm	None	Normal CG	Normal	Normal	None	None	None	None	None
GULTEL0001238	New	Oguta	Kal	56	Over 50	Male	62	0 - 50,000 UGX	None	2019-10-08	2019-10-27	Sinus Rhythm	None	Normal ECG	Normal	Normal	None	None	none	none	None
GULTEL0001239	New	Acoyo	Acoyo	44	Over 21	Female	5	Greater than 150,000 UGX	2 weeks	2019-10-08		Sinus Rhythm	None	Normal ECG	Normal	Normal	None	None	None	None	None
GULTEL0001240	New	Abok	Ganda	77	Over 50	Male	38	0 - 50,000 UGX	None	2019-10-11		Atrial Fibrillation	HR-124b/m	Atrial Fibrillation	RHD,Moderate MR,Severe TR	Valvular/Rheumatic Heart Disease	Heart Failure meds	Diuretic, Antiarrhythmic, BB	Lasix 40mg od Digoxin 0.125mg od Bisoprolol 5mg od Spironolactone 25mg od	None	Outpatient follow up (Twalib clinic visit)
GULTEL0001242	New	Abili	Labwoc	36	Over 21	Male	7	0 - 50,000 UGX	None	2019-10-11		Sinus Rhythm	None	Normal ECG	Normal	Normal	None	None	None	None	None
GULTEL0001243	New	Lagwing	Punena	36	Over 21	Male	5	0 - 50,000 UGX	None	2019-10-11		Atrial Fibrillation	Complete RBBB	Atrial Fibrillation,Complete RBBB.	Dilated Cardiomyopathy,Moderate MR to Severe MR,Moderate TR	DCMP/Ischemia	Heart Failure meds	Diuretic, Antiarrhythmic, BB	Lasix 40mg od Spironolactone 25mg od Carvedilol 6.25mg od Digoxin 0.125mg od	None	Outpatient follow up (Twalib clinic visit)
GULTEL0001244	New	Aringorwot	Techo	36	Over 21	Female	3	100 - 150,000 UGX	None	2019-10-11		Sinus Rhythm	None	Normal	Normal	Normal	None	None	None	None	None
GULTEL0001245	New	Aboloneno	Bar	63	Over 50	Female	120	Greater than 150,000 UGX	6 days	2019-10-11		Atrial Fibrillation	Left Bundle Branch Block, LVH	Atrial Fibrillation, LBBB,LVH	Dilated cardiomyopathy	DCMP/Ischemia	Heart Failure meds, NSAIDs	Diuretic, ACE-I, Antiarrhythmic, Aspirin, BB	lasix 40mg od Spironolactone 25 mg od Carvedilol 12.5 mg od Enalapril 5mg od Digoxin 0.125mg od		Admission GRRH
GULTEL0001246	New	Layibi	Tegwana	48	Over 21	Female	3	Greater than 150,000 UGX	None	2019-10-14		Sinus Rhythm		Normal ECG	Normal ECHO	Normal	None	None	NONE		None
GULTEL0001247	New	Agonga	Agonga	64	Over 50	Male	30	Greater than 150,000 UGX	none	2019-10-14		Sinus Rhythm	Left Atria enlargement		Dilated Cardiomyopathy	DCMP/Ischemia	Heart Failure meds	Diuretic, CCB, BB, ARB	Amlodipine 5mg od Losartan H 62.5 mg od Carvedilol 12.5 mg od Lasix 40mg od Spironolactone 25 mg od		Outpatient follow up (Twalib clinic visit)
GULTEL0001248	New	Oboko	Pawach	79	Over 50	Female	140	0 - 50,000 UGX	None	2019-10-14		Sinus rhythm		Normal	Normal ECHO	Normal	None	None	NONE		None
GULTEL0001250	New	Prison	Labrary	81	Over 50	Female	3	0 - 50,000 UGX	None	2019-10-14		Sinus rhythm		Normal ECG	Normal	Normal	Lipid lowering drug, NSAID	Statin, Asprin	Atorvastatin 20mg od ASA 75mg od		Telemedicine follow up
GULTEL0001254	New	Pabo	Kal	47	Over 21	Male	30	100 - 150,000 UGX	None	2019-10-15		Sinus Rhythm		Normal ECG	Normal ECHO	Normal	Anti-hypertensive	Anti-hypertensive	Continue hypertensive treatment		None
GULTEL0001255	New	Koro	Labwoc	100	Over 50	Male	30	0 - 50,000 UGX	2 days	2019-10-15		Atrial Fibrillation		Atrial Fibrillaton	Degenerative Heart Valve Disease	Valvular/Rheumatic Heart Disease	Heart Failure meds	Diuretic, BB	Lasx 40mg od Bisoprolol 5mg od		Outpatient follow up (Twalib clinic visit)
GULTEL0001257	New	Ireda	Shamba	55	Over 50	Male	176	0 - 50,000 UGX	None	2019-10-16		Sinus rhythm		Normal ECG	Normal ECHO	Normal	None	None	None		None
GULTEL0001259	New	Prison	Library	40	Over 21	Male	2	0 - 50,000 UGX	3 weeks	2019-10-16		Sinus Rhythm	None	Sinus Rhythm,Left atrial enlargement	Dilated Cardiomyopathy.	DCMP/Ischemia	Heart Failure meds	Lorsartan 50mg od Carvedilol 12.5mg od Lasix 40mg od	Lorsartan 50mg od Carvedilol 12.5mg od Lasix 40mg od	Stop Nifedipine	Outpatient follow up (Twalib clinic visit)
GULTEL0001260	New	Layibi	Central	28	Over 21	Male	2	0 - 50,000 UGX	None	2019-10-17		Sinus Rhythm	None	Normal ECG	Normal	Normal	None	None	None	None	None
GULTEL0001261	New	Litira	Angole	64	Over 50	Female	70	0 - 50,000 UGX	None	2019-10-17		Sinus Rhythm	None	Normal ECG	Mild Degenerative valve heart disease,Mild MR	Valvular/Rheumatic Heart Disease (repaired)	Heart Failure meds	Diuretic, ARB	Lasix 40mg od Losartan 25mg od	None	Outpatient follow up (Twalib clinic visit)
GULTEL0001264	New	Boroli	Boroli	11	6 to 21	Female	140	0 - 50,000 UGX	None	2019-10-21					RHD,severe MR,Mod TR	Valvular/Rheumatic Heart Disease	Heart Failure meds	Diuretic, Antiarrhythmic	Lasix 20mg bd Digoxin 0.125mg od Spironolactone 25mg od	None	Outpatient follow up (Twalib clinic visit)
GULTEL0001265	New	Lukee	Palaro	60	Over 50	Male	55	0 - 50,000 UGX	None	2019-10-21		Sinus rhythm	Inferolateral ischemia	Sinus rhythm, Inferolateral ischemia	Pericarditis with normal function	Pericardial Disease	Heart failure, anti-hypertensive	Diuretic, ARB	Lasix 20mg od for 3 month Losortan 50mg od for 3 month		Outpatient follow up (Twalib clinic visit)
GULTEL0001266	New	Awach	Paduny	33	Over 21	Female	18	Greater than 150,000 UGX	7 days	2019-10-24		Normal ECG	None	Normal ECG	Normal	Normal	None	None	none	None	None
GULTEL0001267	New	Lawidul	Laliya	7 mo	0-5	Male	4	0 - 50,000 UGX	Nil	2019-10-24	2019-11-13				Tetralogy of Fallot	Congenital Heart Disease	None	None			Transfer to UHI
GULTEL0001269	New	Layibi	Techo	50	Over 21	Female	3	50 - 100,000 UGX	None	2019-10-25		Sinus rhythm	Altered T wave inversion	Sinus rhythm, altered T wave inversion	Normal ECHO	Normal	None	None	NONE		Telemedicine follow up
GULTEL0001270	New	Ocettoki	layamo	57	Over 50	Female	104	0 - 50,000 UGX	None	2019-10-28		Sinus rhythm		Normal ECG	Normal ECHO	Normal	None	None	None		None
GULTEL0001271	New	Quarters	laroo	49	Over 21	Female	2	Greater than 150,000 UGX	None	2019-10-28		Sinus Rhythm	None	Normal ECG	Normal	Normal	None	None	None	None	None
GULTEL0001272	New	Twurokun	Amoyokoma	58	Over 50	Male	40	0 - 50,000 UGX	None	2019-10-28		Atrial Fibrillation	Right bunble branch block	Atrial Fibrillation	RHD, Severe MS, severe TR	Valvular/Rheumatic Heart Disease	Heart Failure meds	Diuretic, ACE-I, Antiarrhythmic, BB	Lasix 40mg od Digoxin 0.125mg od Bisoprolol 2.5mg od		Transfer to UHI
GULTEL0001274	New	Acure	Ngai	30	Over 21	Female	140	0 - 50,000 UGX	None	2019-10-28		Sinus rhythm	Left atria enlargement	Sinus Rhythm, Left atria enlargement	Normal ECHO	Normal	None	None	None		Telemedicine follow up
GULTEL0001268	New	Kal	Pageya	90	Over 50	Male	20	0 - 50,000 UGX	None	2019-10-29		Sinus rhythm		Normal ECG	Normal ECHO	Normal	None	None	None		None
GULTEL0001276	New	Lebngec	Lebngec	54	Over 50	Male	40	Greater than 150,000 UGX	None	2019-10-29		Sinus rhythm	Partial Left Bundle Branch Block	Sinus rhythm, Partial LBBB	Normal	Normal	None	None	NONE		None
GULTEL0001277	New	Lawiadul	Laliya	83	Over 50	Male	8	0 - 50,000 UGX	None	2019-10-31		Sinus rhythm	poor ....progress	Sinus rhythm	Normal ECHO	Normal	Anti-hypertensive	Anti-hypertensive	Continue Hypertensive treatment		Telemedicine follow up
GULTEL0001278	New	Laminadere	Koro	56	Over 50	Male	30	0 - 50,000 UGX	None	2019-10-31		Sinis rythm	Left atria enlargement, LVH	SINUS RYTHM, Left atria enlargmenet, LVH	Hypertensive cardiomypathy	Hypertensive Heart Disease	Heart failure, anti-hypertensive	Diuretic, BB, ARB	Lasix 40 mg od Losartan 50mg od Carvedilol 6.25mg od		Outpatient follow up (Twalib clinic visit)
GULTEL0001280	New	Prison	Baracks	29	Over 21	Female	2	Greater than 150,000 UGX	None	2019-10-31		Sinus rythm		Normal ECG	Normal ECHO	Normal	None	None	NONE	NONE	None
GULTEL0001281	New	Lakwatoomer	Ibaraka	67	Over 50	Male	40	0 - 50,000 UGX	None	2019-10-31		Sinus rythm	Left Bundle Branch Block withLVH	Sinus rythm, LBBB with LVH	Hypertensive Cardiomyopathy	Hypertensive Heart Disease	Anti-hypertensive, heart failure meds	Diuretic, BB	Lasix 40 mg od Carvedilol 12.5mg od Spironolactone 25 mg od		Outpatient follow up (Twalib clinic visit)
GULTEL0001282	New	Ayalo	Burlobo	60	Over 50	Female	127	0 - 50,000 UGX	None	2019-10-31		Sinus rythm		Normal ECG	Normal ECHO	Normal	None	None	None		None
GULTEL0001283	New	Ogir	Orom	69	Over 50	Male	30	0 - 50,000 UGX	3 days	2019-11-01		Atrial Fibrillation	None	Atrial Fibrillation,LVH strain	Hypertensive Heart disease with mild LVH systolic dysfunction.	Hypertensive Heart Disease	Anti-hypertensive	Diuretic, ARB, CCB	Amlodipine 5mg od Losartan 50mg od Spironolactone 25mg od	None	Outpatient follow up (Twalib clinic visit)
GULTEL0001284	New	Pece	Forest	63	Over 50	Female	2	0 - 50,000 UGX	None	2019-11-01		Sinus rhythm	None	Normal ECG	Normal	Normal	None	None	None	None	None
GULTEL0001285	New	Kabedopong	Kasubi	26	Over 21	Female	3	0 - 50,000 UGX	None	2019-11-01		Sinus Rhythm	None	Normal	Normal	Normal	None	None	Normal		None
GULTEL0001287	New	Forgod	Layibi	42	Over 21	Female	3	Greater than 150,000 UGX	None	2019-11-04		Sinus Rhythm	None	Normal ECG	Normal	Normal	None	None	None	None	None
GULTEL0001288	New	Bwobomannam	Alokolum	73	Over 50	Female	5	Greater than 150,000 UGX	None	2019-11-04		Sinus Rhythm	None	Normal ECG	Normal	Normal	None	None	None	None	None
GULTEL0001328	New	Ayomotwon	Kalwumu	57	Over 50	Female	30	0 - 50,000 UGX	1 years	2019-11-04		Sinus Rhythm	LBBB	LVH,LBBB	Dilated Cardiomyopathy,Moderate MR	DCMP/Ischemia	Heart Failure meds	Diuretic, ACE-I, BB	Lasix 40mg od Spironolatone 50mg od Carvedilol 6.25mg od Enalapril 5mg od	None	Outpatient follow up (Twalib clinic visit)
GULTEL0001291	New	Ogony	Abwoch	72	Over 50	Male	40	0 - 50,000 UGX	None	2019-11-05		Sinus Rhythm	None	lateral ischemia	Degenerative heart valve disease	Valvular/Rheumatic Heart Disease	Heart Failure meds	Diuretics, Aspirin, Statin	Lasix 40mg od ASA 75mg od Atovarstatin 20mg od Spironolactone 25gm od	None	Outpatient follow up (Twalib clinic visit)
GULTEL0001293	New	Barogal	Labwoc	45	Over 21	Female	40	0 - 50,000 UGX	None	2019-11-06		Sinus Rhythm	LVH	LVH	Hypertensive Cardiomyopathy,Moderate MR ,Moderate AR	Hypertensive Heart Disease	Anti-hypertensive, heart failure meds	Diuretic, CCB, BB, ARB	Stop Nifedipine Amlodipine 5mg od Carvedilol 6.25mg od Lasix 40mg od Losartan 50mg od	None	Outpatient follow up (Twalib clinic visit)
GULTEL0001201	New	Kanyagoga	Kanyagoga	72	Over 50	Male	3	0 - 50,000 UGX	None	2019-11-08		Sinus Rhythm	LVH With strain	LVH with strain	Resolved dilated Cardiomyopathy	DCMP/Ischemia	Heart Failure meds	BB, Diuretic	Carvedilol 6.25mg od Spironolactone 25mg od	None	Outpatient follow up (Twalib clinic visit)
GULTEL0001292	New	Kirombe	Alokolum	33	Over 21	Female	4	0 - 50,000 UGX	None	2019-11-08		Sinus Rhythm	None	Normal ECG	Normal	Normal	None	None	None	None	None
GULTEL0001294	New	pece	Vanguard	44	Over 21	Female	3	0 - 50,000 UGX	None	2019-11-08		Sinus Rhythm	None	Normal ECG	Mild MR,	Normal	None	None	None	None	Outpatient follow up (Twalib clinic visit)
GULTEL0001334	New	Ariaga	Central	51	Over 50	Female	3	Greater than 150,000 UGX	None	2019-11-10		Sinus Ryhthm	None	Normal ECG	Normal	Normal	None	None	Normal	Normal	None
GULTEL0001295	New	Laroo	Laroo	50	Over 21	Male	3	0 - 50,000 UGX	None	2019-11-11		Sinus Tachycardia	Left atrial enlargement	Left axis deviation	Dialted Heart chamber,Poor RV function	DCMP/Ischemia	Heart Failure meds	Diuretic	Lasix 40mg od Spironolactone 25mg od	Review echo to exclude CHD	None
GULTEL0001296	New	Bardege	StJude	19	6 to 21	Female	3	0 - 50,000 UGX	None	2019-11-12		Sinus Rhythm	None	Normal ECG	Normal	Normal	None	None	None	None	None
GULTEL0001297	New	Paduku	Padwat	30	Over 21	Male	140	0 - 50,000 UGX	1 week	2019-11-14		Sinus Rhythm	None	Normal ECG	Normal	Normal	None	None	None	None	None
GULTEL0001298	New	Lakwatomer	Koro	75	Over 50	Female	45	0 - 50,000 UGX	2 days	2019-11-14		Atriail Fibrillation	None	Atriail Fibrillation	RHD,Severe MR ,Severe TR	Valvular/Rheumatic Heart Disease (repaired)	Heart Failure meds	Diuretic, ACE-I, Antiarrhythmic	Lasix 40mg bd Spironolactone 50mg od Enalapril 5mg od Digoxin 0.125mg od	none	Outpatient follow up (Twalib clinic visit)
GULTEL0001299	New	Ariaga	Ariaga	35	Over 21	Female	3	Greater than 150,000 UGX	None	2019-11-14		Sinus Rhythm	none	normal ECG	None	Normal	None	None	None	none	None
GULTEL0001300	New	Paromo	Gwengdiya	84	Over 50	Male	40	0 - 50,000 UGX	1 week	2019-11-15		Sinus Ryhtm	None	RBBB	Normal	Normal	None	None	None	None	None
GULTEL0001301	New	Westland	Westland	40	Over 21	Female	104	Greater than 150,000 UGX	None	2019-11-18		Sinus Rhythm	None	Normal ECG	Normal	Normal	None	None	None	None	None
GULTEL0001302	New	Bungatira	Agonga	80	Over 50	Female	40	0 - 50,000 UGX	None	2019-11-18		Sinus Rhythm	None	PACs	Normal	Normal	None	None	none		None
GULTEL0001303	New	Kabedopong	Kabedopong	19	6 to 21	Female	3	0 - 50,000 UGX	5 days	2019-11-19	2019-12-02	Sinus Tacycardia,108b/m	LVH by voltage criteria	Early QRS transition in precordial leads	Normal	Hypertensive Heart Disease	None	None	None	Followup BP start treatment If persistently high,Investigate for secondary causes of HTN. Repeat each after 1 year to monitor MR.	None
GULTEL0001304	New	Oduku	Lelabar	60	Over 50	Female	20	0 - 50,000 UGX	None	2019-11-19	2019-12-02	Sinus Rhythm	none	Normal ECG	Normal	Normal	None	None	No meds	None	None
GULTEL0001305	New	Ayul	Pager	75	Over 50	Female	104	0 - 50,000 UGX	None	2019-11-19	2019-12-02	Sinus Rhythm,with PACs or PVCs	none	Sinus Rhythm,with PACs or PVCs	Normal	Normal	None	None	Continued current treatment	Controlled BP	None
GULTEL0001306	New	Keyo	Kasubi	73	Over 50	Male	4	Greater than 150,000 UGX	Npne	2019-11-19	2019-12-03	Sinus Rhythm	Left Atrial Enlargement	LBBB	Hypertensive Heart disease	Hypertensive Heart Disease	Anti-hypertensive	CCB, BB	Nifedipine 20mg bd Captopril 12.5mg od	None	None
GULTEL0001307	New	Central	Central	37	Over 21	Female	120	Greater than 150,000 UGX	None	2019-11-19		Sinus Rhythm	None	Normal ECG	Normal	Normal	None	None	None	None	None
GULTEL0001308	New	Techo	Layibi	85	Over 50	Female	4	0 - 50,000 UGX	None	2019-11-19		Sinus Tachycardia	RBBB,Right axis deviation	Sinus Tachycardia,RBBB,Right axis deviation	Glosely dilated right heart chamber	Isolated Right Heart Disease	Heart Failure meds	Diuretic, Antiarrhythmic	Digoxin 0.125mg od Lasix 40mg od	Reviewed by Dr .Craig	Outpatient follow up (Twalib clinic visit)
GULTEL0001310	New	Adogaachwa	Pajere	29	Over 21	Female	40	0 - 50,000 UGX	None	2019-11-20		Sinus Bradycardia	LVH	Sinus Bradycardia,LVH	Hypertension	Hypertensive Heart Disease	Anti-hypertensive	Diuretic, ARB, BB	Losartan 62.5mg od Lasix 40mg od Bisoprolol 25mg od	None	Outpatient follow up (Twalib clinic visit)
GULTEL0001311	New	Pece	Pawel	27	Over 21	Female	3	0 - 50,000 UGX	None	2019-11-20		Sinus Tachycardia	HR-101b/m	Sinus Tachycardia	Normal	Normal	None	None	None	Lab request; CBC Thyroid Test	None
GULTEL0001312	New	Mican	Bardege	86	Over 50	Female	2	0 - 50,000 UGX	None	2019-11-20	2019-12-03	Sinus Rhythm	Freguent PACS	Sinus Rhythm,Freguent PACS	Hypertensive heart disease	Hypertensive Heart Disease	Anti-hypertensive, heart failure meds	Diuretic, BB	Lasix 20mg od Atenolol 25mg bd Bisoprolol 5mg od	Switch from Nifedipine 20mg bd to Atenolol bd	Outpatient follow up (Twalib clinic visit)
GULTEL0001313	New	Karuma	Karuma	34	Over 21	Male	90	Greater than 150,000 UGX	None	2019-11-20		Sinus Rhythm	with early repolarizatin	Sinus Rhythm,with early repolarizatin,	Normal	Normal	None	None	None	None	None
GULTEL0001314	New	Laboro	Tegot	68	Over 50	Male	45	Greater than 150,000 UGX	None	2019-11-21		Sinus Tachycardia	LVH	LVH	Hypertensive cardiomyopathy,Moderate MR ,Moderate AR	Hypertensive Heart Disease	Anti-hypertensive, heart failure meds	Diuretic, ARB, BB, Aspirin		None	Outpatient follow up (Twalib clinic visit)
GULTEL0001315	New	Laroo	Opwoyomal	45	Over 21	Male	5	Greater than 150,000 UGX	None	2019-11-21		Sinus Rhythm	None	LVH	Hypertension	Hypertensive Heart Disease	Anti-hypertensive	ARB, BB	Bisoprolol 5mg od Losartan H 62.5mg od	None	Outpatient follow up (Twalib clinic visit)
GULTEL0001316	New	Unna	Central	19	6 to 21	Male	126	0 - 50,000 UGX	None	2019-11-21	2019-12-02	1 AVB ,PR 249ms	None	1 AVB ,PR 249ms	Normal	Normal	None	None	None	Observe Progress	None
GULTEL0001317	New	Nam	Latinling	57	Over 50	Female	140	Greater than 150,000 UGX	None	2019-11-22		Sinus rhythm	Anterior lateral ischemia	Sinus rhythm,Anterior lateral ischemia.	Normal	DCMP/Ischemia	None	None	None	None	None
GULTEL0001318	New	Pece	Vanguard	35	Over 21	Female	2	Greater than 150,000 UGX	None	2019-11-22		Sinus Rhythm	None	Normal ECG	Normal	Normal	None	None	None	None	None
GULTEL0001319	New	Koch	Acoyo	80	Over 50	Female	38	0 - 50,000 UGX	None	2019-11-26		Sinus Rhythm	None	Normal ECG	Normal	Normal	None	None	None	none	None
GULTEL0001320	New	Tedam	Kasubi	35	Over 21	Female	4	100 - 150,000 UGX	None	2019-11-26		Sinus Rhythm	None	Normal ECG	Normal	Normal	None	None	None	None	None
GULTEL0001322	New	Paromo	Puduny	52	Over 50	Male	35	0 - 50,000 UGX	None	2019-12-02		Sinus Bradycardia	None	Sinus Bradycardia	Hypertension	Hypertensive Heart Disease	Anti-hypertensive	CCB, ARB	Amlodipine 10mg od lorsatan H 6.25mg od	None	Outpatient follow up (Twalib clinic visit)
GULTEL0001323	New	Kirombe	Layibi	41	Over 21	Female	4	Greater than 150,000 UGX	None	2019-12-02		Sinus Tachycardia	HR -114b/m	Sinus Tachycardia,HR -114b/m.	None	Normal	None	None	None	None	None
GULTEL0001324	New	Bardege	forgod	50	Over 21	Female	3	Greater than 150,000 UGX	none	2019-12-02		Sinus Rhythm	None	Partial RBBB	Severe TR	Valvular/Rheumatic Heart Disease	Heart Failure meds	Diuretic, Antiarrhythmic	Lasix 40mg BD Digoxin 0.125mg od Spironolactone 25mg od	Review by Dr.Craig	None
GULTEL0001325	New	komite	pokea	35	Over 21	Male	250	Greater than 150,000 UGX	None	2019-12-02		Sinus Rhythm	none	Normal ECG	Normal	Normal	None	None	None	none	None
GULTEL0001326	New	Abwoch	Ongako	50	Over 21	Female	30	0 - 50,000 UGX	1 year and 6 months	2019-12-03		LVH			R/o Hypertensive heart disease	Hypertensive Heart Disease	None	None			Transfer to UHI
GULTEL0001327	New	Ogura	lacekocot	45	Over 21	Female	40	0 - 50,000 UGX	None	2019-12-04		Sinus Rhythm	None	Normal ECG	Normal	Normal	None	None	None	None	None
GULTEL0001330	New	Patiko	Ajulo	65	Over 50	Male	30	0 - 50,000 UGX	None	2019-12-06		Sinus Rhythm	Left Atrial enlargement	Partial LBBB	Dilated Cardiomyopathy,Severe MR,Severe Systolic dysfunction,	DCMP/Ischemia	Heart Failure meds	Diuretic, ACE-I, BB	Lasix 40mg od Carvedilol 6.25mg od Spironolactone 25mg od Enalapril 5mg od	None	Outpatient follow up (Twalib clinic visit)
GULTEL0001331	New	Laliyadwol	Gulu	70	Over 50	Female	4	0 - 50,000 UGX	11 years	2019-12-06		Sinus Rhythm	None	RBBB	Severe TR	Valvular/Rheumatic Heart Disease	Heart Failure meds	Diuretic, ACE-I, Antiarrhythmic	Lasix 40mg od Spironolactone 50mg od Digoxin 0.125mg od	None	Outpatient follow up (Twalib clinic visit)
GULTEL0001332	New	Technical	Pajulu	37	Over 21	Male	120	Greater than 150,000 UGX	None	2019-12-06		Sinus Rhythm	None	Normal ECG	Normal	Normal	None	None	none	None	None
GULTEL0001333	New	Dika	Onyona	76	Over 50	Male	20	0 - 50,000 UGX	1 month	2019-12-10		Atrial Fibrillation	Fast Ventricles response	Atrial Fibrillation,Fast Ventricles response	RHD,Moderate to Severe MR,Moderate TR.	Valvular/Rheumatic Heart Disease	Heart Failure meds	Diuretic, ACE-I, Antiarrhythmic, BB	Lasix 40mg BD Bisoprolol 5mg od Digoxin 0.125mg od Enalapril 25mg od	Enroll In Registry	Outpatient follow up (Twalib clinic visit)
GULTEL0001335	New	SeniorQuarters	Ariaga	81	Over 50	Female	2	0 - 50,000 UGX	2 weeks	2019-12-11		Sinus Tachycardia	HR 130	Complete RBBB	Normal	Normal	None	None	None	None	None
GULTEL0001336	New	Layibi	Industrialarea	19	6 to 21	Male	4	0 - 50,000 UGX	None	2019-12-11	2019-12-11	Sinus Arrhythmia	None	Sinus Arrhythmia	Normal	Normal	None	None	None	None	None
GULTEL0001337	New	Agwee	Laroo	24	Over 21	Male	2	0 - 50,000 UGX	none	2019-12-11	2019-12-12	Sinus Arrhythmia	none	Normal ECG	Normal	Normal	None	None	None	None	None
GULTEL0001339	New	Owak	Bungatira	71	Over 50	Female	4	0 - 50,000 UGX	None	2019-12-13		Sinus Rhythm	None	LVH with strain	Hypertensive Heart disease	Hypertensive Heart Disease	Anti-hypertensive	Amlodipine 5md od Losartan H 62.5mg od	Amlodipine 5md od Losartan H 62.5mg od	None	None
GULTEL0001341	New	Gwengdiya	Paduny	30	Over 21	Male	30	0 - 50,000 UGX	None	2019-12-16		Sinus Rhythm	none	Normal ECG	Normal	Normal	None	None	None	None	None
GULTEL0001342	New	Ocwa	Opuk	63	Over 50	Male	40	0 - 50,000 UGX	None	2019-12-16		Sinus Rhythm	None	Normal ECG	Normal	Normal	None	None	None	None	None
GULTEL0001344	New	Nyanya	Pongdwor	28	Over 21	Male	104	Greater than 150,000 UGX	None	2019-12-17		Sinus Rhythm	None	Normal ECG	Normal	Normal	None	None	None	None	None
GULTEL00013	New	Patira	Patira	6 mo	0-5	Male	30	0 - 50,000 UGX	None	2020-01-13	2020-01-28	Sinus Rhythm	None	Normal ECG	Normal	Normal	None	None	None	None	None
GULTEL0001346	New	Pece	Cubu	70	Over 50	Female	4	0 - 50,000 UGX	none	2020-01-13	2020-01-28	Atrial Fibrillation	None	Atrial Fibrillation	Dilated Cardiomyopathy with LVH systolic dysfunction	DCMP/Ischemia	Heart Failure meds	Diuretic, ACE-I, BB	Lasix 40mg od Spironolactone 25mg od Carvedilol 6.25mg od Enalapril 6.25mg od	None	Outpatient follow up (Twalib clinic visit)
GULTEL0001347	New	Barobogo	Ongica	70	Over 50	Male	106	Greater than 150,000 UGX	2 weeks	2020-01-13	2020-01-28	Sinus Tachycardia	None	Sinus Tachycardia	Hypertensive Heart disease with concentric hyerterphy.Non systolic function	Hypertensive Heart Disease	Anti-hypertensive, heart failure meds	Diuretic, CCB, BB, ARB	Lasix 20mg od Amlodipine 5mg od Bisoprolol 5mg od Losartan H 6.25mg od	none	Outpatient follow up (Twalib clinic visit)
GULTEL0001348	New	Lacor	Opate	53	Over 50	Male	85	50 - 100,000 UGX	1 week	2020-01-13	2020-01-28	Sinus Rhythm	Partial LBBB	Partial LBBB	Dilated Cardiomyopathy with moderate LV systolic dysfunction	DCMP/Ischemia	Heart Failure meds	Diuretic, BB, Antiarrhythmic, ACE-I	Lasix 40mg od carvedilol 6.25mg od Spironolactone 25mg od Digoxin 0.125mg od Enalapril 5mg od	None	Outpatient follow up (Twalib clinic visit)
GULTEL0001350	New	Pece	Tangi	78	Over 50	Female	3	0 - 50,000 UGX	None	2020-01-13	2020-01-28	Sinus Rhythm	None	Normal ECG	Normal	Normal	None	None	None	None	None
GULTEL0001351	New	Gawnsquarters	Kasubi	38	Over 21	Female	2	Greater than 150,000 UGX	None	2020-01-13	2020-01-28	Sinus Rhythm	Anterior Ischemia	Sinus Rhythm,Anterior Ischemia.	Normal	DCMP/Ischemia	NSAIDs, Lipid lowering drug	Asprin, Statin	ASA 75mg od Atovarstatin 10mg od	none	Outpatient follow up (Twalib clinic visit)
GULTEL0001352	New	Gurugura	Amora	80	Over 50	Male	40	0 - 50,000 UGX	None	2020-01-13	2020-01-28	Sinus Rhythm	none	Frequent PVCs	Dilated Cardiomyopathy,LVH systolic dysfunction	DCMP/Ischemia	Heart Failure meds	Diuretic, ACE-I, BB	Lasix 40mg od Carvedilol 62.5mg od spironolacton 25mg od Enalapril 12.5mg od	None	Outpatient follow up (Twalib clinic visit)
GULTEL0001353	New	Cindi	Otwee	43	Over 21	Male	44	0 - 50,000 UGX	None	2020-01-13	2020-01-28				Normal	Normal	None	None	None	none	None
GULTEL0001356	New	Alero	Kal	79	Over 50	Male	12	0 - 50,000 UGX	None	2020-01-13	2020-01-28	Sinus Rhythm	LVH	Normal ECG	Normal	Normal	None	None	none	None	None
GULTEL0001357	New	Bardege	kasubi	59	Over 50	Male	2	0 - 50,000 UGX	none	2020-01-13	2020-01-28				VHD with AR	Valvular/Rheumatic Heart Disease	Heart Failure meds	Diuretic	Lasix 40mg od Spironolactone 25mg od	None	Outpatient follow up (Twalib clinic visit)
GULTEL0001358	New	AfricanQuarters	Pageya	5 mo	0-5	Female	2	100 - 150,000 UGX	None	2020-01-13	2020-02-12				Normal	Normal	None	None	None	None	None
GULTEL0001359	New	Lugung	Pece	39	Over 21	Female	2	Greater than 150,000 UGX	None	2020-01-13	2020-01-28	Sinus Bradycardia	None	Normal ECG	Normal	Normal	None	None	None	None	None
GULTEL0001361	New	Godwin	Techo	35	Over 21	Female	3	0 - 50,000 UGX	1 month	2020-01-13	2020-01-28	SinusRhythm	None	Normal ECG	Normal	Normal	None	None	None	None	None
GULTEL0001363	New	Layig	Agonga	51	Over 50	Male	14	Greater than 150,000 UGX	None	2020-01-14	2020-01-28	Sinus Rhythm	None	Normal ECG	Dialted cardiomyopathy with LV systolic function	DCMP/Ischemia	Heart Failure meds	Diuretic, ACE-I	Lasix 40mg od Spironolactone 25mg od Enalapril 5mg od	None	None
GULTEL0001364	New	Atapara	Ocini	65	Over 50	Female	130	0 - 50,000 UGX	None	2020-01-14	2020-01-28	Sinus Rhythm	None	Normal	Normal	Normal	None	None	None	None	None
GULTEL0001365	New	Pagik	Cwero	55	Over 50	Female	20	0 - 50,000 UGX	None	2020-01-14	2020-01-28	Sinus Bradycardia	None	Anterior Ischemia	Normal	DCMP/Ischemia	None	None	None	None	None
GULTEL0001366	New	kasubi	Gownsquarters	19	6 to 21	Male	2	0 - 50,000 UGX	none	2020-01-14	2020-01-28				Normal	Normal	None	None	none	none	None
GULTEL0001367	New	Awich	Pandwony	34	Over 21	Male	104	Greater than 150,000 UGX	None	2020-01-15	2020-01-21				Normal	Normal	None	None	None	none	None
GULTEL0001368	New	Tuu	Toro	35	Over 21	Male	40	50 - 100,000 UGX		2020-01-15	2020-01-28	Sinus Rhythm	None	Normal ECG	Normal	Normal	None	None	None	None	None
GULTEL0001369	New	Katikati	Katikati	44	Over 21	Female	9	0 - 50,000 UGX	None	2020-01-20	2020-01-28	Sinus rhythm	None	Normal ECG	Normal	Normal	None	None	No meds	None	None
GULTEL0001370	New	kalwunu	Atomeromer	56	Over 50	Male	40	0 - 50,000 UGX	2 weeks	2020-01-20	2020-01-28	Sinus Rhythm	None	Normal ECG	Normal	Normal	None	None	None	None	None
GULTEL0001372	New	Mauritz	Ariaga	74	Over 50	Female	4	0 - 50,000 UGX	None	2020-01-21	2020-02-02	Sinus Tachycardia	None	Complete RBBB	Normal Heart ,Hypertensive Heart disease	Hypertensive Heart Disease	Anti-hypertensive	Amlodipine 5mg od Lorsatan H 62.5mg od Bisoprolol 5mg od	Amlodipine 5mg od Lorsatan H 62.5mg od Bisoprolol 5mg od	None	Outpatient follow up (Twalib clinic visit)
GULTEL0001373	New	Buspark	Pece	20	6 to 21	Female	2	0 - 50,000 UGX	None	2020-01-21	2020-01-27	Sinus Rhythm	None	Normal ECG	Normal	Normal	None	None	None	None	None
GULTEL0001377	New	Aturabye	Pucota	39	Over 21	Female	40	0 - 50,000 UGX	2 weeks	2020-01-27	2020-02-03	Sinus Rhythm	None	LBBB	Dialted Cardiomyopathy,Moderate to Severe MR,Severe TR with Severe LV systolic Dysfunction	DCMP/Ischemia	Heart Failure meds	Diuretic, Antiarrhythmic, BB	Lasix 40mg od Spironolactone 52mg od Digoxin 0.125mg od Carvedilol 6.25mg od	None	Outpatient follow up (Twalib clinic visit)
GULTEL0001386	New	Pabo	Palwung	33	Over 21	Female	24	0 - 50,000 UGX	None	2020-01-29	2020-02-03	Sinus Rhythm	None	Partial RBBB	RHD,Severe MR.	Valvular/Rheumatic Heart Disease	Heart Failure meds	Diuretic, Antiarrhythmic	Lasix 40mg od Spironolactone 50mg od Digoxin 0.125mg od	None	Outpatient follow up (Twalib clinic visit)
GULTEL0001402	New	Layibi	Tegwana	34	Over 21	Male	4	Greater than 150,000 UGX	None	2020-02-10	2020-02-21	Sinus Rhythm	None	Normal ECG	Normal	Normal	None	None	None	None	None
GULTEL0001403	New	Layiyi	Anywang	75	Over 50	Female	5	0 - 50,000 UGX	None	2020-02-10	2020-02-21	Sinus Rhythm	None	Partial RBBB	Normal	Hypertensive Heart Disease	Anti-hypertensive	ARB, CCB	Lorsatan H 62.5mg od Amlodipine 10mg od	None	None
GULTEL0001404	New	Laroo	Bungatira	55	Over 50	Female	3	0 - 50,000 UGX	None	2020-02-10	2020-02-24	Sinus Tachycardia	None	HR-117b/m	Normal	Normal	None	None	None	None	None
GULTEL0001405	New	Koro	Pageya	49	Over 21	Female	5	Greater than 150,000 UGX	None	2020-02-13	2020-02-21	Sinus Rhthym	None	Normal ECG	Normal	Normal	None	None	None	None	None
GULTEL0001406	New	Alira	Omiri	54	Over 50	Female	150	0 - 50,000 UGX	None	2020-02-13	2020-02-21	Sinus Rhythm	None	Partial RBBB	Normal	Normal	None	None	None	None	None
GULTEL0001408	New	Keyi	Kasubi	68	Over 50	Female	1	0 - 50,000 UGX	None	2020-02-13	2020-02-21	Sinus Rhythm	None	Normal ECG	Normal	Normal	None	None	None	None	None
GULTEL0001409	New	Cereleno	Tegwana	35	Over 21	Male	2	Greater than 150,000 UGX	None	2020-02-14	2020-02-21	Sinus Rhythm	Left Atrial enlargement	Left Atrial enlargement	Dilated cardiomyopathy with Severe LV systolic dysfuniction.	DCMP/Ischemia	Heart Failure meds	Diuretic, ACE-I, BB	Carvedilol 6.25mg od Spironolactone 25mg od Lisinpril 10mg od lasix 40mg od	None	Outpatient follow up (Twalib clinic visit)
GULTEL0001410	New	Laroo	Bwonagweno	85	Over 50	Female	3	0 - 50,000 UGX	2 weeks	2020-02-14	2020-02-21	Sinus Rhythm	None	First degree AV block,RBBB	Dilated Cardiomyopathy,Moderate MR.	DCMP/Ischemia	Heart Failure meds	Diuretic, ACE-I, Antiarrhythmic, BB	Lasix 60mg OD Bisoprolol 7.5mg od Digoxin 0.125mg od Spironolactone 50mg od Enalapril 2.5mg od	None	Outpatient follow up (Twalib clinic visit)
GULTEL0001412	New	Layibi	Layibi	2 wks	0-5	Male	2	0 - 50,000 UGX	2 weeks	2020-02-14	2020-02-19				??? Large ASD	Congenital Heart Disease	None	None			Transfer to UHI
GULTEL0001413	New	Cetkana	Atiaba	90	Over 50	Female	20	0 - 50,000 UGX	1 week and 3 days	2020-02-17	2020-02-21	Atrial Fibrillation	None	Atrial Fibrillation	Degenerative Heart valve disease with Severe TR	Valvular/Rheumatic Heart Disease	Heart Failure meds	Diuretic, Antiarrhythmic, ARB	Digoxin 0.125mg od Spronolactone 20mg od Lorsatan H 62.5mg od Lasix 40mg od	None	Outpatient follow up (Twalib clinic visit)
GULTEL0001414	New	Adoo	Wigweng	58	Over 50	Female	56	0 - 50,000 UGX	None	2020-02-17	2020-02-21	Sinus Rhythm	None	Normal ECG	Normal	Normal	None	None	None	None	None
GULTEL0001415	New	Mugula	Aliwara	45	Over 21	Female	110	Greater than 150,000 UGX	none	2020-02-17	2020-02-21	Sinus Tachycardia	HR 100b/m	Lateral Ischemia	Hypertensive Cardiomyopathy,Severe LV systolic dysfunction.	Hypertensive Heart Disease	Anti-hypertensive, heart failure meds	Diuretic, ARB, BB	Carvedilol 6.25mg od lorsatan 100mg od Lasix 40mg BD Spironolactone 25mg	None	Outpatient follow up (Twalib clinic visit)
GULTEL0001416	New	kabedopong	Kasubi	61	Over 50	Female	3	Greater than 150,000 UGX	None	2020-02-17	2020-02-21	Sinus Rhythm	None	Normal ECG	Normal	Hypertensive Heart Disease	Anti-hypertensive	CCB, ARB	Amlodipine 5mg od Lorsatan H 62.5mg od	None	None
GULTEL0001417	New	Ariaga	Agwee	95	Over 50	Female	2	0 - 50,000 UGX	None	2020-02-18	2020-02-21	Atrial Fibrillation	None	Atrial Fibrillation	Moderate MR, Severe TR	Valvular/Rheumatic Heart Disease	Heart Failure meds	Diuretic, Antiarrhythmic, ARB	Stop Amlodipine Lorsatan 62.5mg od Bisoprolol 10mg od Digoxin 0.125mg od Lasix 40mg od	Do INR	Outpatient follow up (Twalib clinic visit)
GULTEL0001418	New	Godown	Pandwong	55	Over 50	Female	104	0 - 50,000 UGX	None	2020-02-18	2020-02-21	Sinus Rhythm	Lateral T wave changes	Sinus Rhythm,Lateral T wave changes	Normal	Normal	Anti-hypertensive	BB, CCB	Bisoprolol 5mg od Amodipine 2.5mg od	None	None
GULTEL0001419	New	Laliya	Ogura	70	Over 50	Male	4	Greater than 150,000 UGX	None	2020-02-18	2020-02-21	Sinus Rhythm	LVH	Early repolarization syndrome	Normal	Normal	None	None	None	None	None
GULTEL0001420	New	Opia	Amen	67	Over 50	Male	200	Greater than 150,000 UGX	None	2020-02-19	2020-02-21	Sinus Rhythm, First AV Block	None	First AV Block	Hypertensive Heart disease with diastolic dysfunction.	Hypertensive Heart Disease	Anti-hypertensive, NSAID	Diuretics, CCB, Aspirin	Continue:- Amlodipine 10mg OD Telvas H ASA 75mg OD	None	Outpatient follow up (Twalib clinic visit)
GULTEL0001421	New	Aloet	Aleot	47	Over 21	Male	320	Greater than 150,000 UGX	None	2020-02-19	2020-02-21	Sinus Rhythm	None	Normal ECG	Normal	Normal	None	None	None	None	None
GULTEL0001422	New	Aloet	Aleot	44	Over 21	Female	320	0 - 50,000 UGX	None	2020-02-19	2020-02-21	Sinus Rhythm	None	Normal ECG	Normal	Normal	None	None	None	None	None
GULTEL0001423	New	Cubu	Pece	27	Over 21	Female	2	0 - 50,000 UGX	1 month	2020-02-19	2020-02-21	Sinus Rhythm	None	Normal ECG	Normal	Normal	None	None	None	None	None
GULTEL0001424	New	Layik	Bungatira	19	6 to 21	Male	4	0 - 50,000 UGX	4 years	2020-02-19	2020-02-21				hypertensive Heart disease with Concentric LVH with LV diastolic dysfunction.	Hypertensive Heart Disease	Heart Failure meds, anti-hypertensive	CCB, ARB, Diuretic	Lasix 40mg BD Lorsatan 50mg od Nifedipine 5mg od	-CBC -Kidney Function	Outpatient follow up (Twalib clinic visit)
GULTEL0001425	New	lalogi	Parwech	76	Over 50	Female	20	0 - 50,000 UGX	1 year	2020-02-20	2020-02-21	Sinus Rhythm	LVH	LVH	Mild degenerative changes on Mitral Valves with Normal Eho	Normal	Anti-hypertensive	ARB, BB, CCB	Amlodipine 5mg od Lorsatan 50mg od Bisprolol 25mg od	None	None
GULTEL0001426	New	Otwee	Abongodyang	75	Over 50	Male	30	0 - 50,000 UGX	3 days	2020-02-20	2020-02-21	Sinus Tachycardia	RVH	Left atrial enlargement	Hypertensive Heart disease with LVH	Hypertensive Heart Disease	Anti-hypertensive	ARB	Lorsatan 5mg od	None	Outpatient follow up (Twalib clinic visit)
GULTEL0001430	New	Toro	Tuulakatuba	7	6 to 21	Male	40	0 - 50,000 UGX	2 weeks	2020-02-25	2020-02-25				Normal	Normal	None	None	None	None	None
GULTEL0001438	New	Laroo	Unyama	30	Over 21	Female	10	0 - 50,000 UGX	2 weeks	2020-02-27		Sinus Rhythm		Normal ECG	Normal findings	Normal	None	None	None		None
